# Supplementary material for: An Aedes aegypti-associated fungus increases susceptibility to dengue virus by modulating gut trypsin activity
Source: eLife. 2017 Dec 5;6:e28844. doi: 10.7554/eLife.28844 (PMC5716662; doi:10.7554/eLife.28844)
Supplement: Figure 2—source data 1. [file elife-28844-fig2-data1.xlsx]

## Sheet: Fig2
Fig 2A	Control		Tsp_PR				Fig 2B	Control		Tsp_PR				Fig 2C	Survival proportions				Fig 2D	Control	Tsp_PR		Fig 2E	Control	Tsp_PR
Days	Mean	SEM	Mean	SEM			Days	Mean	SEM	Mean	SEM			Days	Control		Tsp_PR		N	123	120		N	113	99
0	0.100333	0.100333	0.100333	0.100333			0	0	0	0	0				%	SEM	%	SEM	Minimum	0	0		Minimum	0	0
1	0.100333	0.100333	2.53333	0.535746			2	0	0	3.24	0.40501			0	100		100		25% Percentile	2.7	3.231		25% Percentile	1.706	2.603
2	0.100333	0.100333	1.018	0.631049			4	0	0	2.90333	0.531737			3	98.75	1.24216			Median	3.498	3.778		Median	2.876	3.477
4	0	0	0.46	0.087306			6	0	0	0.316667	0.316667			4	96.25	2.12408	98.75	1.24216	75% Percentile	3.903	4.021		75% Percentile	3.74	3.929
6	0	0	0.469	0.251933			8	0	0	0	0			5	95	2.4367	97.5	1.74553	Maximum	4.477	4.602		Maximum	5.061	5.079
8	0	0	0.504333	0.182333			15	0	0	0.9	0.585947			6	92.5	2.94481	95	2.4367	Mean	2.969	3.297		Mean	2.596	3.059
12	0	0	0.902667	0.247967			18	0.466667	0.233333	0.783333	0.0833333			7	90	3.3541			SD	1.354	1.279		SD	1.413	1.403
15	0.100333	0.100333	0.694667	0.110101			21	0.92	0.119304	1.68	0.197315			8			92.5	2.94481	SEM	0.1221	0.1167		SEM	0.1329	0.141
18	0.100333	0.100333	0.315	0.179879			25	0.37	0.37	0.876667	0.176667			9			91.25	3.15919	Lower 95% CI	2.727	3.066		Lower 95% CI	2.333	2.779
21	0	0	0.758667	0.0900191			Three independent experiments in duplicates							10	86.25	3.85022			Upper 95% CI	3.211	3.528		Upper 95% CI	2.859	3.338
25	0.159	0.159	0.478667	0.0871098										11	85	3.99218			Mean ranks	108.5	135.9		Mean ranks	96.18	118.3
Three independent experiments in duplicates														12			90	3.3541	Exp1				Exp1
								Control			Tsp_PR			13	83.75	4.12453	88.75	3.53277	Control	Tsp_PR			Control	Tsp_PR
	Control			Tsp_PR															4.477	4.477			3.74044	2.84572
	Exp1	Exp2	Exp3	Exp1	Exp2	Exp3		Exp1	Exp2	Exp3	Exp1	Exp2	Exp3	14	82.5	4.24816			4.301	4.477			2.69984	3.74044
Day	CFU	CFU	CFU	CFU	CFU	CFU	Day	CFU	CFU	CFU	CFU	CFU	CFU	15			87.5	3.69755	4.176	4.301			4.47714	3.47727
0	0.301	0	0	0.301	0	0	0	0	0	0	0	0	0	16	81.25	4.36383	86.25	3.85022	4.176	4.19			0	2.34439
1	0.301	0	0	3.053	3.085	1.462	2	0	0	0	3.64355	2.42975	3.64982	17			85	3.99218	4.114	4.176			4.60207	2.39967
2	0.301	0	0	0.301	2.276	0.477	4	0	0	0	1.83885	3.44731	3.42439	18	78.75	4.57362	83.75	4.12453	4.021	4.146			2.54531	0
4	0	0	0	0.301	0.477	0.602	6	0	0	0	0.954243	0	0	19	73.75	4.91927	82.5	4.24816	3.978	4.13			2.92993	4.47714
6	0	0	0	0.544	0	0.863	8	0	0	0	0	0	0	20	71.25	5.06018	80	4.47214	3.954	4.061			0	3.47727
8	0	0	0	0.322	0.322	0.869	15	0	0	0	2.00432	0.69897	0	21	70	5.12348	77.5	4.66871	3.954	4			3.95429	3.60217
12	0	0	0	0.491	0.869	1.348	18	0.69897	0.69897	0	0.69897	0.69897	0.954243	22	67.5	5.23659	76.25	4.75781	3.903	4			2.74115	3.87512
15	0.301	0	0	0.491	0.869	0.724	21	1.11394	0.954243	0.69897	1.72428	1.32222	2.00432	23			72.5	4.99218	3.813	4			3.20439	0
18	0.301	0	0	0.623	0.322	0	25	1.11394	0	0	1.23045	0.69897	0.69897	24	66.25	5.2867	70	5.12348	3.813	4			3.20439	4.02123
21	0	0	0	0.929	0.623	0.724								25	61.25	5.44683	67.5	5.23659	3.778	3.978			0	3.11428
25	0.477	0	0	0.623	0.322	0.491								26	58.75	5.5039			3.778	3.954			3.04179	2.74115
														27	55	5.56215	66.25	5.2867	3.778	3.929			1.95904	3.84516
														28	52.5	5.58318	63.75	5.37464	3.74	3.903			3.11428	1.32222
														29	51.25	5.58842	62.5	5.41266	3.74	3.903			3.54419	4.23047
														30			60	5.47722	3.74	3.903			1.74819	1.04139
														31	50	5.59017			3.653	3.875			0.778151	3.74044
														32	48.75	5.58842			3.602	3.845			3.65331	3.2307
														34	47.5	5.58318	58.75	5.5039	3.602	3.845			0	1.74819
														35	46.25	5.57442	56.25	5.54633	3.602	3.813			0.778151	3.65331
														36	43.75	5.54633	53.75	5.57442	3.602	3.813			2.39967	0
														37	33.75	5.2867	42.5	5.52692	3.602	3.813			2.95472
														38	33.75		38.75	5.44683	3.544	3.813			2.11727
														Three independent experiments					3.544	3.778			2.00432
														Log-rank (Mantel-Cox) test					3.544	3.778			3.07954
														Chi square	1.042				3.498	3.778			1.78533
														df	1				3.477	3.778			1.41497
														P value	0.3073				3.477	3.74
																			3.477	3.699			Exp2
														Exp1	Control		Tsp_PR		3.301	3.653			Control	Tsp_PR
														Days	%	SEM	%	SEM	3.301	3.653			3.90314	4.54408
														0	100		100		3.29	3.653			2.65418	2.00432
														4	95	4.8734			3.256	3.602			2.84572	4.92942
														5			95	4.8734	3.131	3.602			2.47857	4.09694
														7	90	6.7082			3.114	3.544			5.0607	4.60207
														9			90	6.7082	3.097	3.477			4.47714	0
														10	85	7.98436			3.061	3.477			3.07954	4.69898
														13			85	7.98436	3.061	3.398			3.95429	3.04179
														16	80	8.94427	80	8.94427	2.978	3.301			1.32222	3.69906
														18			75	9.68246	2.978	3.301			3.29026	3.74044
														19	70	10.247			2.904	3.29			3.84516	3.81298
														20	65	10.6654			2.876	3.231			3.95429	3.39811
														21			70	10.247	2.814	3.191			3.77822	0
														22			65	10.6654	2.7	3.191			3.47727	3.16167
														23			60	10.9544	2.7	3.176			4.47714	5.07918
														25			55	11.1243	2.4	3.176			3.81298	3.54419
														27	60	10.9544			2.303	3.176			4.47714	5
														28	55	11.1243	50	11.1803	2.179	3.097			4.92942	3.54419
														29			45	11.1243	2.004	3.022			3.30125	3.34262
														36	50	11.1803			2.004	2.904			4.19036	4.20415
														37	45	11.1243	30	10.247	1.708	2.904			4.47714	4.33246
														38	45		25	9.68246	1.491	2.479			3.54419	2.97818
														Log-rank (Mantel-Cox) test					0	1.748			2.87564	3.69906
														Chi square	8.053				0	1.708			2.95472	4.13037
														df	1				0	0			0	3.81298
														P value	0.0045				0	0			0	4.60207
																			0	0			3.74044	4.9031
														Exp2	Control		Tsp_PR		0	0			3.90314	3.97777
														Days	%	SEM	%	SEM	0	0			3.47727	2.97818
														0	100		100		0	0			3.47727	4.07922
														3	97.5	2.46855			0				2.77887	4.74037
														4	95	3.44601	97.5	2.46855	0				0	4.9031
														5			95	3.44601	0				0	3.65331
														6	92.5	4.16458	92.5	4.16458					1.41497	4.54408
														7	90	4.74342			Exp2
														9			90	4.74342	Control	Tsp_PR			Exp3
														10	85	5.64579			4.279	4.398			Control	Tsp_PR
														12			87.5	5.22912	4.23	4.332			3.87512	3.81298
														13			85	5.64579	4.161	4.301			3.95429	3.54419
														14	82.5	6.00781			4.161	4.23			2.24551	2.65418
														15			82.5	6.00781	4.061	4.176			0	0
														16	80	6.32456	80	6.32456	4.041	4.161			3.35238	0
														17			77.5	6.60256	4.021	4.146			0	4.47714
														18	77.5	6.60256	75	6.84653	4	4.097			3.90314	3.77822
														19	70	7.24569	72.5	7.06001	4	4.021			2.84572	3.47727
														20	67.5	7.40566	70	7.24569	3.954	4.021			0	2.00432
														21	65	7.54155	65	7.54155	3.903	4			0	4.69898
														22			62.5	7.65466	3.903	3.929			2.60314	0
														23			57.5	7.81625	3.903	3.903			3.60217	3.60217
														24	62.5	7.65466			3.903	3.903			3.38039	2.233
														25			55	7.86607	3.813	3.903			0	0
														27	60	7.74597	52.5	7.89581	3.778	3.845			4.17612	3.92947
														28	52.5	7.89581	47.5	7.89581	3.699	3.699			3.06108	2.69984
														29	50	7.90569	45	7.86607	3.699	3.699			1.41497	2.90363
														30			42.5	7.81625	3.699	3.602			0	1.66276
														32	47.5	7.89581			3.653	3.544			2.60314	2.87564
														34	45	7.86607			3.602	3.477			3.65331	1.32222
														36	40	7.74597			3.602	3.477			3.25551	1.04139
														37	32.5	7.40566	22.5	6.60256	3.544	3.463			0	2.42488
														38	30	7.24569	20	6.32456	3.398	3.423			1.61278	2.84572
																			3.398	3.231			2.81358	3.60217
														Log-rank (Mantel-Cox) test					3.398	3.231			3.74044	3.54419
														Chi square	0.8486				3.191	0			4.07922	3.47727
														df	1				3.191	0			1.74819	2.81358
														P value	0.3569				2.334	0			2.47857	4.60207
																			0	0			1.66276	0
																			0				4.00004	0
														Exp3	Control		Tsp_PR		0				1.20412	2.60314
														Days	%	SEM	%	SEM	0				2.39967	3.60217
														0	100		100		0				1.32222	4.09694
														3	95	4.8734							2.13354	3.47727
														4			95	4.8734	Exp3				3.47727	3.69906
														6	90	6.7082	90	6.7082	Control	Tsp_PR			1.20412	3.47727
														10	85	7.98436			4.218	4.602			2.16435	2.87564
														12			85	7.98436	4.146	4.38			1.74819	1.32222
														14	80	8.94427			4.13	4.29			3.84516	2.74115
														15			80	8.94427	4.041	4.23			3.06108	3.54419
														17			75	9.68246	4	4.218			2.3032	3.47727
														18	75	9.68246			3.954	4.218			4.06074	3.17638
														19	70	10.247	70	10.247	3.929	4.19			0
														20			65	10.6654	3.929	4.19			0.778151
														21	65	10.6654	60	10.9544	3.875	4.13			2.17898
														23			55	11.1243	3.813	4.097			2.87564
														24	60	10.9544			3.653	4.061			2.54531
														27			50	11.1803	3.398	4.061			4.54408
														28	55	11.1243	45	11.1243	3.398	4.041			3.17638
														29	50	11.1803			3.362	3.978			3.84516
														30			40	10.9544	3.176	3.954
														34	45	11.1243			3.131	3.929
														36	40	10.9544			3.022	3.813
														37	35	10.6654	15	7.98436	3.022	3.813
														38	35		15		3	3.74
														Log-rank (Mantel-Cox) test					2.5	3.398
														Chi square	0.7967				2.479	3.362
														df	1				2.4	2.814
														P value	0.3721				0	2.779
																			0	2.545
																				0.778
																				0
																				0
																				0
