# Supplementary material for: An Aedes aegypti-associated fungus increases susceptibility to dengue virus by modulating gut trypsin activity
Source: eLife. 2017 Dec 5;6:e28844. doi: 10.7554/eLife.28844 (PMC5716662; doi:10.7554/eLife.28844)
Supplement: Figure 3—source data 1. [file elife-28844-fig3-data1.xlsx]

## Sheet: Fig3
Fig 3A	Control	Tsp_PR	Fig 3B	Control	Tsp_PR
N	68	68	N	60	61
Minimum	0	0	Minimum	0	0
25% Percentile	0.3728	2.846	25% Percentile	0	0
Median	2.698	3.544	Median	1.895	1.748
75% Percentile	3.436	4	75% Percentile	2.572	2.603
Maximum	4.544	5.061	Maximum	3.477	3.398
Mean	2.248	3.198	Mean	1.508	1.453
SD	1.534	1.305	SD	1.198	1.228
SEM	0.186	0.1583	SEM	0.1546	0.1573
Lower 95% CI	1.876	2.882	Lower 95% CI	1.199	1.138
Upper 95% CI	2.619	3.514	Upper 95% CI	1.818	1.767
Mean ranks	55.76	81.24	Mean ranks	61.48	60.53
	Exp1		Exp1
	Control	Tsp_PR	Control	Tsp_PR
	0	4.00004	0	2.04532
	3.47727	4.14616	0	3.17638
	3.69906	3.07954	0	2.47857
	0	3.21775	0	3.14644
	3.26741	4.8451	3.09726	1.20412
	0	4.77816	0	1.74819
	1.85126	5.0607	1.9345	0
	2.87564	4.2553	3.07954	0
	4.32224	4.54408	2.11727	2.08279
	3.84516	5.02119	0	2.54531
	4.02123	4.07922	2.00432	0
	2.65418	4.00004	3.07954	0.778151
	3.04179	3.65331	1.90849	1.88081
	3.19061	4.02123	0	0
	3.95429	4.31178	0	0
	1.49136	3.90314	0	3.39811
	2.74115	3.16167	1.85126	0
	3.77822	3.20439	2.233	2.87564
	4.29006	3.81298	1.66276	3.06108
	3.95429	4.11398	0	2.47857
	3.19061	3.34262	2.74115
	2.10037	3.54419	2.08279
		3.60217	Exp2
		4.77816	Control	Tsp_PR
	Exp2		2.60314	2.60314
	Control	Tsp_PR	2.95472	2.69984
	3.95429	3.81298	0	0
	4.54408	1.95904	2.39967	1.20412
	4.00004	2.84572	1.70757	1.04139
	4.54408	4.39796	2.95472	0
	2.10037	4.69898	0	0
	2.90363	3.77822	0	0
	0	3.81298	0	0
	3.84516	3.54419	0	0
	2.97818	0	2.60314	3.00043
	4.54408	3.90314	2.13354	1.74819
	4.54408	3.84516	2.69984	0
	3.65331	3.04179	1.49136	0
	1.5563	2.92993	1.32222	0
	0	3.74044	1.88081	2.54531
	2.95472	4.77816	0	0
	3.00043	3.60217	3.47727	1.88081
	1.5563	4.47714	2.47857	0
	0	3.69906	Exp3
	3.31197	0	Control	Tsp_PR
	2.87564	3.81298	2.65418	0
	0	0	2.65418	2.11727
	1.5563	3.04179	0	1.32222
	1.78533		1.74819	1.85126
	3.09726		2.25768	2.60314
	Exp3		0	1.04139
	Control	Tsp_PR	2.69984	1.5563
	0	2.84572	1.98227	2.39967
	0	2.47857	2.47857	2.11727
	0	2.92993	0	2.47857
	0	0	0	2.60314
	3.09726	2.65418	2.97818	2.74115
	0	0	2.47857	3.14644
	1.9345	0	0	0
	3.07954	3.47727	2.19312	2.60314
	2.11727	3.19061	1.41497	0
	0	2.16435	1.32222	2.65418
	2.00432	2.54531	2.47857	3.20439
	3.07954	1.5563	2.65418	0
	1.90849	3.2307		1.78533
	0	2.02531		2.77887
	0	3.92947		0
	0	2.47857
	1.85126	0.778151
	2.233	3.47727
	1.66276	3.09726
	0	1.95904
	2.74115	2.90363
	2.08279	0
		3.54419
