# Supplementary material for: An Aedes aegypti-associated fungus increases susceptibility to dengue virus by modulating gut trypsin activity
Source: eLife. 2017 Dec 5;6:e28844. doi: 10.7554/eLife.28844 (PMC5716662; doi:10.7554/eLife.28844)
Supplement: Figure 4—source data 1. [file elife-28844-fig4-data1.xlsx]

## Sheet: Fig4
	Fig 4A	Control	Tsp_PR		Fig 4B	Control	Tsp_PR		Fig 4C	Control	Tsp_PR
	N	61	47		N	68	53		N	76	79
	Minimum	0	0		Minimum	0	0		Minimum	0	0
	25% Percentile	1.875	1.98		25% Percentile	0.3725	1.75		25% Percentile	4.25	10
	Median	2.95	2.95		Median	2.695	2.81		Median	8.5	16
	75% Percentile	3.76	3.74		75% Percentile	3.438	3.675		75% Percentile	15	23
	Maximum	4.1	4.81		Maximum	4.54	4.6		Maximum	32	48
	Mean	2.608	2.591		Mean	2.247	2.44		Mean	10.49	17.57
	SD	1.317	1.336		SD	1.533	1.426		SD	7.617	10.33
	SEM	0.1686	0.1949		SEM	0.1859	0.1958		SEM	0.8737	1.163
	Lower 95% CI	2.271	2.198		Lower 95% CI	1.876	2.047		Lower 95% CI	8.746	15.25
	Upper 95% CI	2.945	2.983		Upper 95% CI	2.618	2.833		Upper 95% CI	12.23	19.88
	Mean ranks	54.97	53.89		Mean ranks	58.96	63.62		Mean ranks	60.83	94.52
	Control	Tsp_PR			Exp1				Exp1
	Exp1				Control	Tsp_PR			Control	Tsp_PR
	3.74044	3.25551			0	3.33264			9	28
	2.69984	2.69984			3.47727	3.21775			8	10
	4.00004	3.14644			3.69906	4.13037			2	6
	0	2.54531			0	0			10	16
	4.02123	0			3.26741	4.17612			6	23
	2.47857	1.81954			0	4.23047			28	8
	2.87564	0			1.85126	3.31197			16	1
	0	3.60217			2.87564	2.90363			30	20
	3.95429	1.70757			4.32224	4.2553			3	4
	2.74115	4.09694			3.84516	3.74044			13	0
	3.17638	0			4.02123	2.31387			8	9
	3.20439	3.13066			2.65418	0			9	20
	0	0			3.04179				4	19
	2.95472	2.69984			3.19061				8	12
	1.95904	2.10037			3.95429				16	10
	3.11428	4.00004			1.49136				21	10
	3.54419	3.17638			2.74115				4	4
	1.74819	3.97777			3.77822				7	11
	0.778151	3.09726			4.29006				8	19
	3.65331	3.81298			3.95429				12	9
	0	2.17898			3.19061				9	20
	0.778151	3.0216			2.10037				7	5
	2.39967	3.84516			Exp2				13	9
	2.95472	1.70757			3.95429	3.00043			17	10
	2.11727	2.95472			4.54408	2.90363			0	5
	2.00432	2.47857			4.00004	3.77822			13	21
	3.07954	3.17638			4.54408	3.19061			0	17
	1.78533				2.10037	3.04179			9	10
	1.41497				2.90363	1.78533			14	11
	3.77822				0	0.778151			4	18
	2.60314				3.84516	3.97777			6	14
	2.77887				2.97818	3.65331			4	14
	2.39967				4.54408	3.81298			18	35
	Exp2				4.54408	3.74044			2	15
	3.74044	1.98227			3.65331	2.74115			32	26
	3.92947	2.17898			1.5563	3.04179			16	12
	3.95429	3.74044			0	0				13
	1.32222	3.87512			2.95472	4.04143				21
	3.16167	4.81292			3.00043	0				16
	3.84516	3.95429			1.5563	0			Exp2
	3.92947	3.04179			0	4.60207			26	23
	3.77822	3.60217			3.31197				25	48
	2.81358	1.04139			2.87564				7	20
	4.02123	2.90363			0				8	13
	3.81298	2.65418			1.5563				5	35
	3.90314	0			1.78533				5	29
		2.06446			3.09726				14	38
		3.87512			Exp3				24	18
	Exp3				0	3.47727			21	23
	2.3032	2.60314			0	2.81358			14	11
	4.09694	3.90314			0	2.74115			18	10
	3.84516	0			0	3.97777			7	7
	3.30125	0			3.09726	2.06446			10	37
	2.87564	3.81298			0	2.87564			2	27
	2.95472	3.47727			1.9345	3.69906			10	18
	0				3.07954	1.70757			4	32
	0				2.11727	2.04532			1	19
	3.74044				0	2.16435			26	8
	3.90314				2.00432	0			8	21
	3.47727				3.07954	2.16435			17	15
	3.47727				1.90849	2.233			Exp3
	2.77887				0	0			15	14
	0				0	2.14922			14	10
	0				0	0			2	4
	1.41497				1.85126	2.11727			14	38
					2.233	0			19	13
					1.66276	1.66276			15	48
					0	3.13066			9	26
					2.74115	0			16	21
					2.08279	2.74115			7	19
						1.85126			3	14
									2	18
									7	31
									1	25
									4	16
									5	30
									1	27
									1	30
									11	8
									7	9
									6	4
									11	8
									7	9
									6	4
