# Supplementary material for: An Aedes aegypti-associated fungus increases susceptibility to dengue virus by modulating gut trypsin activity
Source: eLife. 2017 Dec 5;6:e28844. doi: 10.7554/eLife.28844 (PMC5716662; doi:10.7554/eLife.28844)
Supplement: Figure 5—source data 1. [file elife-28844-fig5-data1.xlsx]

## Sheet: Fig5
Fig 5B	Control	Tsp_PR		Fig 5C	Control	Tsp_PR
N	15	15		N	75	78
Minimum	0	64		Minimum	0	0
25% Percentile	16	148		25% Percentile	0	0.7808
Median	40	3100		Median	1.556	1.864
75% Percentile	484	4800		75% Percentile	2.179	2.616
Maximum	3220	75600		Maximum	4.021	3.954
Mean	702.5	7452		Mean	1.38	1.747
SD	1221	19007		SD	1.264	1.187
SEM	315.2	4908		SEM	0.146	0.1345
Lower 95% CI	26.41	-3073		Lower 95% CI	1.089	1.48
Upper 95% CI	1379	17978		Upper 95% CI	1.671	2.015
Mean ranks	10.63	20.37		Mean ranks	69.85	83.87
Exp1				Exp1
Control	Tsp_PR			Control	Tsp_PR
2.612	4.879			0	2.84572
2.686	1.863			1.66276	0
3.427	2.303			0	2.65418
3.505	1.863			2.16435	0
2.553	1.813			2.60314	0
Exp2				0	1.95904
1.23	3.732			0	3.74044
1.23	3.492			0	1.90849
1.613	3.681			2.04532	0
1.322	3.556			1.98227	2.16435
0.699	3.559			0	1.78533
Exp3				1.98227	1.61278
1.785	3.505			0	2.95472
0.699	3.924			1.78533	2.60314
0	3.09			2.54531	3.19061
3.508	2.173			0	2.97818
1.613	3.36			2.47857	1.66276
				3.74044	3.20439
				1.61278	1.5563
				2.97818	2.11727
				1.20412	0
				2.54531	1.61278
				0	2.92993
				0	0
				0	0
				2.25768	0.778151
				0	3.06108
				3.20439	1.66276
				2.22011	1.81954
					1.32222
				Exp2
				1.41497	0
				0	1.04139
				1.5563	3.39811
				1.70757	2.47857
				1.32222	1.78533
				0	0
				0	0
				3.81298	0
				0	1.95904
				2.17898	2.60314
				1.04139	0
				0	0
				2.17898	1.04139
				0	0
				1.90849	2.97818
				1.81954	1.20412
				0	2.04532
				0	2.08279
				0	1.61278
				0	1.04139
				0	0
				0	2.28103
					2.04532
					1.78533
				Exp3
				4.02123	3.31197
				1.70757	3.13066
				2.65418	1.90849
				0	2.34439
				3.97777	2.31387
				0.778151	2.00432
				2.84572	2.22011
				1.04139	0
				0	3.2307
				1.61278	1.49136
				3.97777	2.37291
				0	2.04532
				2.16435	3.95429
				3.26741	1.81954
				0	1.70757
				1.9345	1.78533
				1.49136	3.06108
				1.90849	3.65331
				1.74819	1.81954
				1.95904	0
				1.41497	2.43297
				3.90314	3.69906
				1.66276	0
				1.49136	0
