# Supplementary material for: An Aedes aegypti-associated fungus increases susceptibility to dengue virus by modulating gut trypsin activity
Source: eLife. 2017 Dec 5;6:e28844. doi: 10.7554/eLife.28844 (PMC5716662; doi:10.7554/eLife.28844)
Supplement: Figure 7—source data 1. [file elife-28844-fig7-data1.xlsx]

## Sheet: Fig7
Fig 7A	Control	Tsp_PR	Fig 7B	Control 1h	Tsp_PR 1h	Control 48h	Tsp_PR 48h	Fig 7C	Control	Tsp_PR	Fig 7D
Number of values	34	34	Number of values	66	74	58	74	Number of values	9	9		Concentration 0.50μM		Concentration 0.75μM		Concentration 1.00μM		Concentration 1.25μM
Minimum	0	0	Minimum	70.8	66.7	32.4	41.2	Minimum	0.091	0.0495		Tryp	Tsp_PR + Tryp	Tryp	Tsp_PR + Tryp	Tryp	Tsp_PR + Tryp	Tryp	Tsp_PR + Tryp
25% Percentile	0	0	25% Percentile	81.63	83.2	50	52.28	25% Percentile	0.1005	0.05205	Number of values	3	9	3	9	3	9	3	9
Median	1	0	Median	86.1	86.2	52.65	59.1	Median	0.1111	0.055	Minimum	0.1	0.076	0.101	0.089	0.119	0.098	0.13	0.102
75% Percentile	2	1	75% Percentile	88.6	88.53	60	64.38	75% Percentile	0.1954	0.09675	25% Percentile	0.1	0.0775	0.101	0.089	0.119	0.0985	0.13	0.1025
Maximum	2	2	Maximum	95.8	95.7	68.4	90	Maximum	0.2088	0.1103	Median	0.108	0.08	0.106	0.093	0.128	0.103	0.142	0.106
Mean	0.9706	0.5588	Mean	84.84	85.21	53.57	59.31	Mean	0.1366	0.06938	75% Percentile	0.109	0.0845	0.119	0.0955	0.132	0.108	0.161	0.11
SD	0.7972	0.6602	SD	5.3	5.099	8.044	9.635	SD	0.04833	0.02439	Maximum	0.109	0.087	0.119	0.101	0.132	0.125	0.161	0.125
SEM	0.1367	0.1132	SEM	0.6523	0.5927	1.056	1.12	SEM	0.01611	0.00813	Mean	0.1057	0.08067	0.1087	0.09267	0.1263	0.1046	0.1443	0.1079
Lower 95% CI	0.6924	0.3285	Lower 95% CI	83.54	84.02	51.46	57.08	Lower 95% CI	0.0994	0.05063	SD	0.004933	0.003937	0.009292	0.004359	0.006658	0.008676	0.01563	0.007305
Upper 95% CI	1.249	0.7892	Upper 95% CI	86.14	86.39	55.69	61.54	Upper 95% CI	0.1737	0.08813	SEM	0.002848	0.001312	0.005364	0.001453	0.003844	0.002892	0.009025	0.002435
Mean ranks	39.34	29.66									Lower 95% CI	0.09341	0.07764	0.08559	0.08932	0.1098	0.09789	0.1055	0.1023
											Upper 95% CI	0.1179	0.08369	0.1317	0.09602	0.1429	0.1112	0.1832	0.1135
Exp1			Exp1		Exp1			Exp1
Control	Tsp_PR		Control 1h	Tsp_PR 1h	Control 48h	Tsp_PR 48h		Control	Tsp_PR		*Three independent experiements in triplicate
0	2		95.8	86.4	68.4	50		0.1097	0.0495
2	0		88.6	87.8	65	63.4		0.1111	0.055
2	0		87.5	86.3	64.5	54.9		0.1167	0.0501		Concentration	Trypsin			Tsp_PR + Trypsin
2	1		90.5	86.7	64.4	51.1		Exp2			μM	Assay control			Exp1			Exp2			Exp3
2	0		89.1	90	64.1	50		0.1938	0.0996		0.5	0.108	0.1	0.109	0.083	0.086	0.087	0.076	0.08	0.079	0.076	0.08	0.079
2	0		92.7	80	63.6	73.3		0.1969	0.1103		0.75	0.101	0.106	0.119	0.101	0.098	0.093	0.089	0.093	0.089	0.089	0.093	0.089
	1		81.1	87.5	63.4	56.2		0.2088	0.0939		1	0.132	0.119	0.128	0.106	0.11	0.125	0.099	0.098	0.103	0.099	0.098	0.103
	0		93.5	76.7	61	60		Exp3			1.25	0.13	0.161	0.142	0.106	0.11	0.125	0.103	0.11	0.102	0.103	0.11	0.102
	0		87.5	80	60	60		0.093	0.057
	1		81.8	79.3	60	69		0.108	0.055
	0		78.6	85.7	59.4	57.1		0.091	0.054
	1		85.7	82.4	58.3	58.8
EXP2			88.9	92.1	56.4	65.8
1	1		82.9	87	52.4	65.2
2	0		81.1	88.6	52.3	57.1
0	0		85.4	85.4	52.2	60.4
2	1		80	66.7	51.4	60
1	1		89.5	89.2	51.4	75.7
1	0		70.8	85.4	47.4	62.5
1	2		89.5	89.7	45.8	65.5
1	2		84.6	78.9	40.9	78.9
0	0		87.2	84.6	40.5	69.2
2	1		84.1	82.1	32.4	64.3
1	0		87.8	84.6		76.9
0	1		88.9	95.7		52.2
2	0		EXP2		EXP2
1	0		73.1	88.5	63.9	52.5
1	1		85.7	83.3	63.3	66.7
0	0		85.1	92	62.9	50
1			88.6	87.2	62.9	59
1			83.7	78.8	58.3	57.6
0			86.7	87.8	58.1	63.4
EXP3			82.9	84.2	54.3	57.9
1	0		83.3	78.8	52.7	51.5
1	1		85.5	84.4	52.6	56.2
1	0		80.9	89.6	51.4	64.6
0	1		77.8	70.8	51.3	70.8
0	0		76.1	92.3	51.1	53.8
0	1		71.4	93.5	51.1	60.9
2			77.8	89.3	51.1	53.6
0			77.8	85	51.1	90
0			73.7	78.9	50	60.5
			90.3	82.9	46.7	61
			79.5	84.4	44.2	57.8
			77.1	86.5	40	56.8
			77.8	71.9	35.7	65.6
			86.7	86.8		60.5
				81.8		60.6
				74.1		77.8
				84		60
				86.5		56.8
			EXP3		EXP3
			82.8	90.2	61.1	61.1
			82.8	90.2	59.5	59.5
			84.4	90	58.6	58.6
			86.1	89.8	55.8	55.8
			86.1	89.4	55.3	55.3
			86.1	89.1	55.2	55.2
			86.5	88.6	54.2	54.2
			86.5	88.4	53.1	53.1
			86.8	88.1	52.6	52.6
			86.8	87.8	51.1	51.1
			86.8	87.5	50	50
			87.5	87.2	46.2	46.2
			88.4	87.2	43.2	43.2
			88.4	86.5	41.7	41.7
			88.6	86.1	41.7	41.7
			88.9	85.7
			89.6	85.3
			89.6	85.3
			90.4	84.4
			91.7	84.4
				84.4
				83.3
				82.1
				82.1
