# Supplementary material for: An Aedes aegypti-associated fungus increases susceptibility to dengue virus by modulating gut trypsin activity
Source: eLife. 2017 Dec 5;6:e28844. doi: 10.7554/eLife.28844 (PMC5716662; doi:10.7554/eLife.28844)
Supplement: Figure 8—source data 1. [file elife-28844-fig8-data1.xlsx]

## Sheet: Fig7
Fig 8A						Fig8B	Fig8B	Fig8C-F	Fig8C	Fig8D	Fig8E	Fig8F
	T196	T707	T714	T715		Control 196	T196	Control	T707	T714	T715	Tmix
N	3	3	3	3	N	54	54	71	69	62	72	71
Minimum	2.9	13.9	24.9	32.2	Minimum	0	0	0	0	0	0	0
25% Percentile	2.9	13.9	24.9	32.2	25% Percentile	1.491	1.491	1.49	1.485	2.179	1.674	1.91
Median	12.1	53.8	31.8	55.8	Median	2.352	2.179	2.28	2.479	2.512	2.479	2.48
75% Percentile	44.9	111.4	33.3	63.8	75% Percentile	2.779	2.751	2.7	2.846	3	2.93	3.176
Maximum	44.9	111.4	33.3	63.8	Maximum	3.845	4	3.845	3.978	4.398	3.778	4.602
Mean	19.97	59.7	30	50.6	Mean	2.069	2.102	1.971	2.183	2.493	2.187	2.388
SD	22.08	49.02	4.48	16.43	SD	1.045	1.069	1.035	1.018	0.7686	1.046	1.089
SEM	12.75	28.3	2.587	9.485	SEM	0.1422	0.1454	0.1228	0.1226	0.09761	0.1232	0.1293
Lower 95% CI	-34.88	-62.07	18.87	9.787	Lower 95% CI	1.783	1.81	1.726	1.938	2.297	1.942	2.13
Upper 95% CI	74.81	181.5	41.13	91.41	Upper 95% CI	2.354	2.393	2.216	2.427	2.688	2.433	2.646
Three independent experiments
	T196	T707	T714	T715		Control	T196	Control	T707	T714	T715	Tmix
Exp1	44.9	53.8	33.3	63.8	Exp1	2.545	2.545	2.545	3.301	0	2.479	3.176
Exp2	12.1	111.4	31.8	32.2		0	0.778	0	2.179	2.779	1.708	3.544
Exp3	2.9	13.9	24.9	55.8		1.491	2.303	1.491	2.4	3.477	2.025	2.004
						1.613	2.4	1.613	3.114	2.303	2.603	3.301
						2.303	1.491	2.303	1.041	2.303	1.663	3.301
						0	0	0	2.654	2.93	1.041	2.064
						2.779	1.851	2.779	1.204	1.663	1.322	2.846
						1.491	0	1.491	1.663	2.479	3.398	2.004
						2.303	2.904	2.303	1.934	3.176	2.303	0
						2.4	1.322	2.4	2.545	3	2.004	2.004
						1.322	2.603	1.322	0	2.846	2.93	3.477
						1.613	1.415	1.613	0	1.785	1.82	2.479
						0	2.545	0	0	2.4	3.699	2.654
						1.613	2.004	1.613	3.022	2.303	3.301	2.876
						2.603	2.004	2.603	2.545	2.779	1.491	2.4
						0	2.7	0	0	2.779	1.785	2.179
						0.778	1.491	0.778	2.741	2.4	2.603	2.479
						2.4	1.881	2.4	2.7	2.955	2.93	2.654
					Exp2	2.978	3.653	2.978	2.846	3.042	3.74	2.654
						2.846	2.004	2.846	3.176	2.303	3.602	0
						2.303	3.477	2.303	2.479	3.74	1.851	3.176
						2.876	3	2.876	3.602	2.545	2.741	3.477
						2.479	2.179	2.479	3.398	3.398	3.778	1.708
						3.602	2.004	3.602	3.398	2.603	2.93	2.779
						2.303	2.179	2.303	0	4.398	1.491	4.114
						0	3.74	0	2.846	0	2.004	4.176
						3.602	3.544	3.602	2.4	2.7	2.846	2.545
						3.845	3.653	3.845	1.041	3.398	2.4	2.7
						1.708	2.779	1.708	2.741	3.653	2.603	3.544
						1.322	2.7	1.322	2.004	3	3.042	1.491
						2.545	1.82	2.545	3.061	1.322	2.876	3.477
						3.602	2.064	3.602	3.477	3.301	2.479	3.813
						2.7	4	2.7	3.176	2.179	2.303	3.978
						0	3.301	0	3.398	2.846	3.398	3.602
						2.545	2.846	2.545	3.978	3.602	3.301	4.602
						2.7	3.301	2.7	3.176	2.179	2.814	2.93
					Exp3	1.491	1.041	1.491	2.179	2.7	0	0
						1.204	2.179	1.204	1.204	1.415	2.303	2.545
						2.479	2.545	2.479	2.7	2.4	2.654	3.398
						0	2.179	0	1.708	2.7	0	0
						3.042	2.876	3.042	1.041	2.4	2.545	2.4
						2.779	2.4	2.779	1.851	2.4	3.176	2.846
						3.176	2.654	3.176	2.479	2.603	3.022	2.004
						3.204	1.204	3.204	3.602	2.179	0	1.708
						2.955	2.179	2.955	3	1.663	3.176	2.004
						2.904	2.004	2.904	2.654	2.004	2.654	2.479
						2.7	0	2.7	2.779	2.179	1.663	2.4
						1.322	2.4	1.322	2.179	1.708	2.846	1.415
						1.748	2.741	1.748	2.179	2.004	1.556	1.748
						2.179	0	2.179	0	3	2.004	2.303
						2.741	0	2.741	2.545	1.322	1.708	0
						1.959	2.603	1.959	2.545	3	1.708	3
						2.603	0	2.603	0.778	2.4	2.814	2.303
						2.004	0	2.004	2.179	2.654	1.415	2.654
					Exp4			0	0.78	1.61	0	0
								0	1.04	2	0	0
								0	1.2	2.05	0	0.78
								0.78	1.2	2.21	0	1.2
								1.2	1.41	2.35	0	1.66
								1.49	1.56	2.74	0	1.79
								1.61	1.96	3.04	1.56	1.82
								1.79	2.06	3.24	2	1.91
								2	2.27		2.06	1.93
								2.06	2.28		2.12	2.12
								2.08	2.48		2.48	2.48
								2.16	2.48		2.6	2.55
								2.28	2.65		2.78	2.65
								2.48	2.7		2.81	2.81
								2.48	3.7		2.93	2.95
								2.74			2.98	3.7
								3.11			3.02	3.78
											3.6
