# Supplementary material for: An Aedes aegypti-associated fungus increases susceptibility to dengue virus by modulating gut trypsin activity
Source: eLife. 2017 Dec 5;6:e28844. doi: 10.7554/eLife.28844 (PMC5716662; doi:10.7554/eLife.28844)
Supplement: Supplementary file 1. [file elife-28844-supp1.xlsx]

## Sheet: Sheet 1
Gene ID	Description	Log2
AAEL010196	trypsin	-2.327
AAEL013714	trypsin, putative	-2.247
AAEL010203	trypsin	-2.068
AAEL017520	Catalytic activity, serine-type endopeptidase activity, proteolysis	-1.987
AAEL013715	trypsin	-1.951
AAEL001690	serine-type enodpeptidase, putative	-1.643
AAEL014734	saccharopine dehydrogenase	-1.346
AAEL004247	Sialin, Sodium/sialic acid cotransporter, putative	-1.246
AAEL013835	conserved hypothetical protein	-1.218
AAEL000931	alkaline phosphatase	-1.189
AAEL013707	trypsin	-1.189
AAEL007591	conserved hypothetical protein	-1.079
AAEL010776	carboxypeptidase	-1.065
AAEL002542	triosephosphate isomerase	-1.034
AAEL005762	leucinech transmembrane proteins	-0.903
AAEL001701	serine-type enodpeptidase, putative	-0.896
AAEL017334	Conserved hypothetical protein (chitin-binding domain type 2)	-0.893
AAEL012697	sterol carrier protein-2, putative	-0.817
AAEL002875	conserved hypothetical protein	-0.816
AAEL004933	lysosomal acid lipase, putative	-0.808
AAEL002963	conserved hypothetical protein	-0.784
AAEL005763	lysosomal alpha-mannosidase (mannosidase alpha class 2b member 1)	-0.755
AAEL008163	protease m1 zinc metalloprotease	-0.744
AAEL005032	conserved hypothetical protein	-0.712
AAEL006467	alcohol dehydrogenase	-0.698
AAEL004805	potassium-dependent sodium-calcium exchanger, putative	-0.682
AAEL001863	zinc carboxypeptidase	-0.643
AAEL003497	farnesyl-pyrophosphate synthetase	-0.64
AAEL008600	zinc carboxypeptidase	-0.636
AAEL007758	conserved hypothetical protein	-0.633
AAEL005766	fructose-bisphosphate aldolase	-0.628
AAEL000746	nadp-specific isocitrate dehydrogenase	-0.623
AAEL007080	glycerol-3-phosphate acyltransferase	-0.619
AAEL014619	cytochrome P450	-0.61
AAEL017883	U5 spliceosomal RNA [Source: RFAM 9.0]	-0.581
AAEL004031	conserved hypothetical protein	-0.579
AAEL000500	conserved hypothetical protein	-0.577
AAEL001693	serine-type enodpeptidase, putative	-0.576
AAEL004384	hypothetical protein	-0.574
AAEL017805	U5 spliceosomal RNA [Source: RFAM 9.0]	-0.573
AAEL007555	acyl-coa dehydrogenase	-0.571
AAEL002399	aspartate aminotransferase	-0.569
AAEL014671	protease S51 alpha-aspartyl dipeptidase	-0.565
AAEL006372	sulfate transporter	-0.564
AAEL003317	alkaline phosphatase	-0.562
AAEL006139	sodium/solute symporter	-0.556
AAEL005289	ornithine aminotransferase	-0.552
AAEL007432	serine collagenase 1 precursor, putative	-0.55
AAEL017674	U5 spliceosomal RNA [Source: RFAM 9.0]	-0.547
AAEL007201	glutamyl aminopeptidase	-0.541
AAEL008424	sodium/shloride dependent amino acid transporter	-0.539
AAEL001357	hypothetical protein	-0.531
AAEL005336	d-3-phosphoglycerate dehydrogenase	-0.53
AAEL010799	conserved hypothetical protein	-0.524
AAEL010372	aldehyde oxidase	-0.523
AAEL008780	serine-type enodpeptidase, putative	-0.519
AAEL007703	conserved hypothetical protein	-0.519
AAEL000713	reticulon/nogo	-0.515
AAEL002435	conserved hypothetical protein	-0.512
AAEL002467	conserved hypothetical protein	-0.51
AAEL000716	chondroitin 4-sulfotransferase	-0.504
AAEL011748	conserved hypothetical protein	-0.499
AAEL017687	U4 spliceosomal RNA [Source: RFAM 9.0]	-0.498
AAEL017888	U5 spliceosomal RNA [Source: RFAM 9.0]	-0.498
AAEL006518	cytidine deaminase, putative	-0.496
AAEL017581	5.8S ribosomal RNA [Source: RFAM 9.0]	-0.491
AAEL004197	hypothetical protein	-0.49
AAEL001022	anterior fat body protein	-0.49
AAEL003816	hypothetical protein	-0.487
AAEL017728	U5 spliceosomal RNA [Source: RFAM 9.0]	-0.487
AAEL015633	conserved hypothetical protein	-0.486
AAEL009713	conserved hypothetical protein	-0.485
AAEL001900	lactosylceramide 4-alpha-galactosyltransferase (alpha- 1,4-galactosyltransferase)	-0.485
AAEL004430	mitochondrial ribosomal protein, L30, putative	-0.48
AAEL001158	fructose-1,6-bisphosphatase	-0.48
AAEL009323	carbonic anhydrase precursor	-0.477
AAEL008072	NADH-plastoquinone oxidoreductase	-0.474
AAEL001543	hypothetical protein	-0.473
AAEL009843	serine-type enodpeptidase, putative	-0.472
AAEL002858	conserved hypothetical protein	-0.471
AAEL008781	serine-type enodpeptidase, putative	-0.47
AAEL000364	glycine cleavage system h protein	-0.469
AAEL004119	ribonuclease p/mrp subunit	-0.467
AAEL011112	alcohol dehydrogenase	-0.465
AAEL017008	Hypothetical protein	-0.464
AAEL008079	trypsin-alpha, putative	-0.462
AAEL017855	U4 spliceosomal RNA [Source: RFAM 9.0]	-0.457
AAEL017530	hypothetical protein	-0.455
AAEL012092	leucinech repeat	-0.454
AAEL001362	hypothetical protein	-0.454
AAEL000206	ninjurin A, putative	-0.453
AAEL014045	allantoicase	-0.452
AAEL006314	upstream transcription factor	-0.447
AAEL008425	conserved hypothetical protein	-0.44
AAEL001596	conserved hypothetical protein	-0.439
AAEL004161	conserved hypothetical protein	-0.436
AAEL017931	U1 spliceosomal RNA [Source: RFAM 9.0]	-0.434
AAEL014530	hypothetical protein	-0.431
AAEL008862	conserved hypothetical protein	-0.429
AAEL004010	splicing factor, putative	-0.425
AAEL009330	carbonic anhydrase II, putative	-0.423
AAEL011184	mitochondrial phosphate carrier protein	-0.419
AAEL001052	heat shock protein, putative	-0.419
AAEL014585	conserved hypothetical protein	-0.417
AAEL012506	conserved hypothetical protein	-0.416
AAEL017678	U4 spliceosomal RNA [Source: RFAM 9.0]	-0.416
AAEL017757	U5 spliceosomal RNA [Source: RFAM 9.0]	-0.416
AAEL011447	60S ribosomal protein L14	-0.416
AAEL005174	hypothetical protein	-0.403
AAEL001627	UDP-n-acteylglucosamine pyrophosphorylase	-0.401
AAEL011960	conserved hypothetical protein	-0.401
AAEL010822	sulfate transporter	-0.4
AAEL005454	aaa atpase	-0.398
AAEL017241	Hypothetical protein	-0.396
AAEL008787	ATP synthase alpha subunit vacuolar	-0.395
AAEL004511	conserved hypothetical protein	-0.395
AAEL007130	leucyl-tRNA synthetase	-0.393
AAEL012504	hypothetical protein	-0.392
AAEL009829	ARL3, putative	-0.39
AAEL012975	hypothetical protein	-0.388
AAEL000424	leucine aminopeptidase	-0.387
AAEL007506	lava lamp protein	-0.385
AAEL008800	mitochondrial ribosomal protein, S26, putative	-0.385
AAEL017439	hypothetical protein	-0.384
AAEL001593	glycerol-3-phosphate dehydrogenase	-0.383
AAEL009602	conserved hypothetical protein	-0.382
AAEL012974	glycine cleavage system h protein	-0.38
AAEL017860	U1 spliceosomal RNA [Source: RFAM 9.0]	-0.38
AAEL003428	conserved hypothetical protein	-0.38
AAEL002488	DEAD box ATP-dependent RNA helicase	-0.378
AAEL008926	hypothetical protein	-0.378
AAEL000372	myo inositol monophosphatase	-0.376
AAEL005676	adenosine deaminase	-0.376
AAEL005349	conserved hypothetical protein	-0.375
AAEL004457	cytochrome c	-0.374
AAEL009115	hypothetical protein	-0.373
AAEL012451	conserved hypothetical protein	-0.372
AAEL012025	mitochondrial ribosomal protein, L45, putative	-0.372
AAEL001314	conserved hypothetical protein	-0.372
AAEL006412	sodium- and chloride-dependent neurotransmitter transporter	-0.372
AAEL013977	conserved hypothetical protein	-0.371
AAEL008085	trypsin	-0.368
AAEL004699	conserved hypothetical protein	-0.366
AAEL010814	isocitrate dehydrogenase	-0.363
AAEL017622	5.8S ribosomal RNA [Source: RFAM 9.0]	-0.363
AAEL006000	conserved hypothetical protein	-0.363
AAEL010920	conserved hypothetical protein	-0.363
AAEL014452	acyl-coa dehydrogenase	-0.363
AAEL017194	Protein binding, zinc ion binding, molecular function	-0.362
AAEL000135	sterol desaturase	-0.362
AAEL006519	conserved hypothetical protein	-0.361
AAEL001356	RNA-binding protein	-0.361
AAEL005084	tubulin beta chain	-0.36
AAEL001599	conserved hypothetical protein	-0.36
AAEL002950	conserved hypothetical protein	-0.359
AAEL006115	conserved hypothetical protein	-0.357
AAEL016023	tRNA-Ala	-0.357
AAEL011708	heat shock protein	-0.355
AAEL013103	conserved hypothetical protein	-0.355
AAEL017058	Conserved hypothetical protein (chromodomain helicase DNA binding protein [Culex quinquefasciatus])	-0.354
AAEL010181	mitochondrial ribosomal protein, L51, putative	-0.35
AAEL011355	carnitine o-acetyltransferase	-0.348
AAEL013742	conserved hypothetical protein	-0.348
AAEL012035	vacuolar ATP synthase subunit e	-0.347
AAEL000824	hypothetical protein	-0.346
AAEL004814	potassium-dependent sodium-calcium exchanger, putative	-0.344
AAEL005638	conserved hypothetical protein	-0.343
AAEL013960	conserved hypothetical protein	-0.342
AAEL007498	conserved hypothetical protein	-0.341
AAEL003718	glucose transporter	-0.341
AAEL001544	conserved hypothetical protein	-0.34
AAEL006295	synbindin	-0.34
AAEL009590	outer mitochondrial translocase subunit, putative	-0.34
AAEL000986	NADH-ubiquinone oxidoreductase ashi subunit	-0.339
AAEL005435	mitochondrial processing peptidase beta subunit	-0.337
AAEL007288	dynamin	-0.337
AAEL004290	histone-lysine n-methyltransferase	-0.335
AAEL002879	heterogeneous nuclear ribonucleoprotein r	-0.334
AAEL004697	synoviolin	-0.334
AAEL004860	acireductone dioxygenase	-0.332
AAEL014753	mitochondrial solute carrier protein, putative	-0.332
AAEL005985	conserved hypothetical protein	-0.331
AAEL015336	conserved hypothetical protein	-0.331
AAEL003293	GTP-binding protein	-0.329
AAEL012041	sulfate transporter	-0.329
AAEL014643	UDP-sugar transporter UST74c (fringe connection protein), putative	-0.328
AAEL004423	mitochondrial F0 ATP synthase D chain, putative	-0.328
AAEL009760	Niemann-Pick Type C-2, putative	-0.326
AAEL010655	transmembrane protease, serine	-0.326
AAEL016681	tRNA-Tyr	-0.326
AAEL006531	heat shock protein 70 (hsp70)-interacting protein	-0.325
AAEL009691	carboxylase:pyruvate/acetyl-coa/propionyl-coa	-0.325
AAEL017841	U1 spliceosomal RNA [Source: RFAM 9.0]	-0.325
AAEL012279	eukaryotic translation initiation factor 3 subunit 1 (eIF-3 alpha)	-0.324
AAEL008553	conserved hypothetical protein	-0.324
AAEL007767	conserved hypothetical protein	-0.324
AAEL000258	magnesium ion binding, cytoplasm, lipid metabolic process, 5'-nucleotidase activity, lipase activty	-0.323
AAEL017740	Small nucleolar RNA U3 [Source: RFAM 9.0]	-0.322
AAEL002277	camp-dependent protein kinase type i-beta regulatory subunit	-0.32
AAEL017851	Small nucleolar RNA U3 [Source: RFAM 9.0]	-0.32
AAEL015014	conserved hypothetical protein	-0.319
AAEL014889	NADH:ubiquinone dehydrogenase, putative	-0.319
AAEL014188	serine-type enodpeptidase, putative	-0.319
AAEL011542	metalloproteinase, putative	-0.319
AAEL004232	pre-mrna splicing factor prp17	-0.318
AAEL014713	conserved hypothetical protein	-0.318
AAEL017646	U1 spliceosomal RNA [Source: RFAM 9.0]	-0.318
AAEL007185	synbindin	-0.318
AAEL003060	serine-type enodpeptidase, putative	-0.317
AAEL010621	conserved hypothetical protein	-0.316
AAEL010716	preprotein translocase secy subunit (sec61)	-0.316
AAEL004358	conserved hypothetical protein	-0.316
AAEL008171	double-stranded RNA-binding protein zn72d	-0.315
AAEL017824	U1 spliceosomal RNA [Source: RFAM 9.0]	-0.315
AAEL010591	glutathione-s-transferase theta, gst	-0.314
AAEL003646	conserved hypothetical protein	-0.314
AAEL012931	conserved hypothetical protein	-0.314
AAEL002881	NADH:ubiquinone dehydrogenase, putative	-0.313
AAEL009673	gonadotropinleasing hormone receptor	-0.313
AAEL004827	conserved hypothetical protein	-0.312
AAEL001756	anaphase-promoting complex subunit	-0.312
AAEL017659	Small nucleolar RNA U3 [Source: RFAM 9.0]	-0.312
AAEL005802	structural maintenance of chromosomes smc1	-0.309
AAEL015036	protease S51 alpha-aspartyl dipeptidase	-0.309
AAEL012282	prohibitin	-0.308
AAEL005832	programmed cell death	-0.307
AAEL008167	aspartate ammonia lyase	-0.307
AAEL002327	hypothetical protein	-0.307
AAEL010754	hypothetical protein	-0.307
AAEL016829	tRNA-Leu	-0.307
AAEL003202	cyclohex-1-ene-1-carboxyl-CoA hydratase, putative	-0.305
AAEL006867	conserved hypothetical protein	-0.304
AAEL000927	hypothetical protein	-0.304
AAEL014506	conserved hypothetical protein	-0.304
AAEL009329	hypothetical protein	-0.304
AAEL007868	ubiquinol-cytochrome c reductase complex 14 kd protein	-0.303
AAEL006118	mitochondrial ribosomal protein, L55, putative	-0.302
AAEL010901	mannose binding lectin, putative	-0.301
AAEL017639	U6 spliceosomal RNA [Source: RFAM 9.0]	-0.301
AAEL012378	serine-type protease inhibitor	-0.3
AAEL006667	phosphatidyltransferase	-0.3
AAEL014644	UDP-sugar transporter UST74c (fringe connection protein), putative	-0.299
AAEL010931	conserved hypothetical protein	-0.299
AAEL012351	prolylcarboxypeptidase, putative	-0.299
AAEL013263	high affinity copper transporter, putative	-0.299
AAEL014039	conserved hypothetical protein	-0.298
AAEL017850	Small nucleolar RNA U3 [Source: RFAM 9.0]	-0.298
AAEL016151	tRNA-Tyr	-0.298
AAEL001352	scaffold attachment factor b	-0.297
AAEL007332	cornichon protein, putative	-0.295
AAEL010521	ribophorin ii	-0.295
AAEL005455	ctp synthase	-0.295
AAEL005626	exostosin-2	-0.295
AAEL009647	transferase activty, transfering alkyl or aryl	-0.294
AAEL001171	tRNA-dihydrouridine synthase	-0.293
AAEL008500	DEAD box ATP-dependent RNA helicase	-0.292
AAEL000766	ubiquinol cytochrome C oxidoreductase-subunit 6.4kD-subunit, putative	-0.292
AAEL009432	cd36 antigen	-0.292
AAEL003606	purine biosynthesis protein 6, pur6	-0.291
AAEL004517	conserved hypothetical protein	-0.291
AAEL012579	aspartate aminotransferase	-0.289
AAEL001198	sodium/solute symporter	-0.289
AAEL006959	hypothetical protein	-0.288
AAEL012591	conserved hypothetical protein	-0.288
AAEL002616	conserved hypothetical protein	-0.287
AAEL014831	RNA polymerase II subunit Rpb10, putative	-0.287
AAEL002382	conserved hypothetical protein	-0.287
AAEL005269	ubiquinol-cytochrome c reductase complex core protein	-0.287
AAEL000308	conserved hypothetical protein	-0.287
AAEL008878	diacylglycerol o-acyltransferase	-0.286
AAEL004065	conserved hypothetical protein	-0.286
AAEL008152	short-chain dehydrogenase	-0.286
AAEL017247	Hypothetical protein	-0.286
AAEL009531	niemann-pick C1	-0.285
AAEL014583	60S acidic ribosomal protein P2	-0.285
AAEL000223	alpha-glucosidase	-0.284
AAEL011974	conserved hypothetical protein	-0.283
AAEL012800	conserved hypothetical protein	-0.283
AAEL017826	U1 spliceosomal RNA [Source: RFAM 9.0]	-0.283
AAEL005855	amino acid transporter	-0.283
AAEL016680	tRNA-Tyr	-0.283
AAEL013136	chromodomain helicase DNA binding protein	-0.282
AAEL008879	kynurenine 3-monooxygenase	-0.282
AAEL012536	hypothetical protein	-0.282
AAEL007822	ubiquitin-conjugating enzyme E2 g	-0.281
AAEL008958	forkhead box protein (AaegFOXK1)	-0.281
AAEL012417	conserved hypothetical protein	-0.281
AAEL013256	conserved hypothetical protein	-0.281
AAEL009772	conserved hypothetical protein	-0.281
AAEL009708	thioredoxin M, putative	-0.281
AAEL011989	signal peptide peptidase	-0.281
AAEL016260	tRNA-Tyr	-0.281
AAEL009664	aldehyde dehydrogenase	-0.28
AAEL017352	Hypothetical protein	-0.28
AAEL012131	cationic amino acid transporter	-0.28
AAEL015617	conserved hypothetical protein	-0.279
AAEL006422	conserved hypothetical protein	-0.279
AAEL000467	mitochondrial ribosomal protein, L49, putative	-0.278
AAEL004074	conserved hypothetical protein	-0.278
AAEL012875	snare protein sec22	-0.278
AAEL000654	n-acetylgalactosaminyltransferase	-0.278
AAEL010145	sodium/potassium-dependent atpase beta-2 subunit	-0.277
AAEL006951	protein phosphatase 2c	-0.277
AAEL011116	14-3-3 protein sigma, gamma, zeta, beta/alpha	-0.277
AAEL016149	tRNA-Tyr	-0.277
AAEL006538	peroxisomal membrane protein 2, pxmp2	-0.276
AAEL001847	conserved hypothetical protein	-0.276
AAEL003454	Phocein protein, putative	-0.276
AAEL005856	signal recognition particle receptor alpha subunit (sr-alpha)	-0.275
AAEL007203	conserved hypothetical protein	-0.275
AAEL013843	conserved hypothetical protein	-0.274
AAEL011114	serine/threonine-protein kinase rio2 (rio kinase 2)	-0.273
AAEL010929	g-protein coupled receptor	-0.273
AAEL000001	bystin	-0.272
AAEL007054	NADH dehydrogenase, putative	-0.271
AAEL009337	adenylate kinase isoenzyme	-0.271
AAEL017876	U6 spliceosomal RNA [Source: RFAM 9.0]	-0.271
AAEL000842	microsomal dipeptidase	-0.271
AAEL002841	3-hydroxyacyl-coa dehyrogenase	-0.27
AAEL004716	chromodomain helicase DNA binding protein	-0.27
AAEL003841	conserved hypothetical protein	-0.269
AAEL013866	wdpeat protein	-0.269
AAEL011264	phosphatidylethanolamine-binding protein	-0.269
AAEL002475	conserved hypothetical protein	-0.268
AAEL004985	house keepingprotein, putative	-0.268
AAEL017147	Aspartic-type endopeptidase activity, proteolysis	-0.268
AAEL002418	mitochondrial ribosomal protein, L27, putative	-0.268
AAEL003298	alkaline phosphatase	-0.266
AAEL004183	conserved hypothetical protein	-0.266
AAEL007019	phosphate transporter	-0.266
AAEL008394	conserved hypothetical protein	-0.265
AAEL002862	tensin	-0.265
AAEL015236	signal recognition particle, 9kD-subunit, putative	-0.265
AAEL003829	dynamin	-0.264
AAEL004887	hypothetical protein	-0.264
AAEL012581	conserved hypothetical protein	-0.263
AAEL010091	conserved hypothetical protein	-0.263
AAEL007917	sarcolemmal associated protein, putative	-0.262
AAEL003903	acid phosphatase-1	-0.262
AAEL008924	cysteinech hydrophobic domain 2 (chic1)	-0.262
AAEL017406	Hypothetical protein	-0.261
AAEL017433	nucleus zinc-ion binding	-0.261
AAEL016136	tRNA-Ala	-0.261
AAEL013952	prohibitin	-0.26
AAEL011535	wdpeat protein	-0.26
AAEL010698	importin beta-4	-0.26
AAEL001085	conserved hypothetical protein	-0.26
AAEL006113	cystinosin	-0.259
AAEL013486	hypothetical protein	-0.259
AAEL017703	Small subunit ribosomal RNA, 5' domain [Source: RFAM 9.0]	-0.259
AAEL009288	mitochondrial ribosomal protein, L48, putative	-0.258
AAEL017198	Translation, Intracellular, ribosome, ribonucleoprotein complex, RNA binding, structural constituent of ribosome, zinc ion binding, metal ion binding. Interacts with any metal ion, ribosomal RNA, zinc ions.	-0.257
AAEL000418	conserved hypothetical protein	-0.257
AAEL008080	trypsin-eta, putative	-0.257
AAEL011195	mitochondrial phosphate carrier protein	-0.256
AAEL016118	tRNA-Tyr	-0.255
AAEL010834	arf gtpase-activating protein	-0.254
AAEL006599	conserved hypothetical protein	-0.254
AAEL002076	outer mitochondrial translocase subunit, putative	-0.252
AAEL004554	conserved hypothetical protein	-0.252
AAEL012317	conserved hypothetical protein	-0.252
AAEL001375	Y-box binding protein	-0.251
AAEL009909	cln3/battenin	-0.251
AAEL001421	high density lipoprotien binding protein / vigilin	-0.251
AAEL008241	conserved hypothetical protein	-0.251
AAEL008590	conserved hypothetical protein	-0.25
AAEL014845	heat shock protein	-0.25
AAEL007273	peptidyl-prolyl cis-trans isomerase e, ppie	-0.25
AAEL011753	conserved hypothetical protein	-0.249
AAEL011209	bat5 hla-b-associated transcript	-0.249
AAEL000485	paramyosin, putative	-0.249
AAEL009439	hypothetical protein	-0.249
AAEL014577	conserved hypothetical protein	-0.248
AAEL009406	n(4)-(beta-n-acetylglucosaminyl)-l-asparaginase	-0.248
AAEL005990	adrenodoxin reductase, putative	-0.247
AAEL012819	vacuolar ATP synthase subunit g	-0.247
AAEL005062	AMP dependent coa ligase	-0.247
AAEL006050	nuclear RNA export factor 2 (NXF2), putative	-0.246
AAEL004284	mitochondrial ATPase inhibitor, putative	-0.246
AAEL002083	DEAD box ATP-dependent RNA helicase	-0.245
AAEL007494	calcineurin b subunit	-0.245
AAEL017549	GPCR Orphan/Putative Class A Family [Source:Aedes_ManualAnnotation;Acc:AAEL800742]	-0.244
AAEL014867	apoptosis inhibitor	-0.244
AAEL014260	hypothetical protein	-0.244
AAEL009529	hypothetical protein	-0.244
AAEL016237	tRNA-Tyr	-0.244
AAEL005179	hypothetical protein	-0.244
AAEL006337	conserved hypothetical protein	-0.243
AAEL003582	ribosomal protein S15p/S13e	-0.242
AAEL013307	conserved hypothetical protein	-0.241
AAEL009833	mitochondrial ribosomal protein, L46, putative	-0.24
AAEL006280	juvenile hormone acid methyltransferase, putative	-0.24
AAEL003514	centromere/microtubule binding protein cbf5	-0.24
AAEL017401	Hypothetical protein	-0.24
AAEL006779	cytochrome c oxidase assembly protein cox11	-0.239
AAEL003105	supervillin	-0.239
AAEL000264	phopholipase d	-0.239
AAEL001488	ribosomal protein L15	-0.238
AAEL007392	mitochondrial import receptor subunit tom20	-0.238
AAEL009712	conserved hypothetical protein	-0.237
AAEL006806	atrial natriuretic peptide receptor	-0.237
AAEL014529	conserved hypothetical protein	-0.236
AAEL004168	syntaxin	-0.236
AAEL007634	conserved hypothetical protein	-0.235
AAEL011388	conserved hypothetical protein	-0.235
AAEL007469	mitotic checkpoint protein bub3	-0.235
AAEL010930	l-asparaginase	-0.235
AAEL004176	microtubule binding protein, putative	-0.234
AAEL003704	39S ribosomal protein L13, mitochondrial	-0.234
AAEL003898	conserved hypothetical protein	-0.234
AAEL003949	conserved hypothetical protein	-0.234
AAEL012454	conserved hypothetical protein	-0.233
AAEL013214	cgmp-dependent protein kinase	-0.233
AAEL006569	hypothetical protein	-0.232
AAEL012324	protease m50 membrane-bound transcription factor site 2 protease	-0.232
AAEL005605	adenylsulfate kinase	-0.231
AAEL006469	conserved hypothetical protein	-0.231
AAEL006887	mrna turnover protein 4 mrt4	-0.23
AAEL009703	conserved hypothetical protein	-0.23
AAEL009201	conserved hypothetical protein	-0.23
AAEL009652	activin receptor type ii	-0.23
AAEL005666	matrix metalloproteinase	-0.23
AAEL010312	conserved hypothetical protein	-0.23
AAEL001317	DEAD box ATP-dependent RNA helicase	-0.229
AAEL004435	kynurenine aminotransferase	-0.229
AAEL009512	glycosylphosphatidylinositol anchor attachment protein, putative	-0.229
AAEL013979	conserved hypothetical protein	-0.229
AAEL002349	conserved hypothetical protein	-0.229
AAEL006903	trypsin	-0.229
AAEL013221	60S ribosomal protein L10a	-0.229
AAEL011103	centromere/kinetochore protein zw10	-0.228
AAEL007710	conserved hypothetical protein	-0.227
AAEL004565	adpbosylation factor, arf	-0.226
AAEL010087	proteasome subunit alpha type	-0.226
AAEL004481	hypothetical protein	-0.226
AAEL003285	translocation associated membrane protein	-0.225
AAEL017319	Conserved hypothetical protein	-0.225
AAEL008302	glutamine-dependent nad(+) synthetase	-0.225
AAEL006251	Ubiquitin-fold modifier 1 precursor, putative	-0.225
AAEL011426	hypothetical protein	-0.225
AAEL013226	conserved hypothetical protein	-0.224
AAEL014847	innexin	-0.224
AAEL002125	conserved hypothetical protein	-0.224
AAEL002443	conserved hypothetical protein	-0.224
AAEL009257	conserved hypothetical protein	-0.223
AAEL011602	conserved hypothetical protein	-0.222
AAEL010641	ubiquitin-activating enzyme E1	-0.222
AAEL013966	ATP-dependent clp protease atp-binding subunit clpx	-0.222
AAEL017320	NADP+-dependent farnesol dehydrogenase, putative	-0.222
AAEL013359	DEAD box ATP-dependent RNA helicase	-0.221
AAEL002097	conserved hypothetical protein	-0.221
AAEL009604	conserved hypothetical protein	-0.221
AAEL016973	Conserved hypothetical protein (Chromatin organization modifier domain)	-0.221
AAEL012779	protease m1 zinc metalloprotease	-0.221
AAEL007550	conserved hypothetical protein	-0.219
AAEL009687	hypothetical protein	-0.219
AAEL015592	structural maintenance of chromosomes smc1	-0.218
AAEL014548	peroxiredoxins, prx-1, prx-2, prx-3	-0.217
AAEL009066	conserved hypothetical protein	-0.216
AAEL002065	hydroxymethylglutaryl-coa lyase	-0.216
AAEL008897	conserved hypothetical protein	-0.216
AAEL004823	superoxide dismutase, Mn	-0.215
AAEL008249	conserved hypothetical protein	-0.215
AAEL004497	conserved hypothetical protein	-0.214
AAEL011276	mitochondrial glutamate carrier protein	-0.214
AAEL012964	conserved hypothetical protein	-0.213
AAEL008490	NADH dehydrogenase, putative	-0.213
AAEL012940	hypothetical protein	-0.213
AAEL010034	hypothetical protein	-0.212
AAEL012272	fk506 binding protein	-0.211
AAEL013116	Mitochondrial 39S ribosomal protein L3	-0.211
AAEL008768	multiprotein bridging factor, putative	-0.211
AAEL003213	guanine deaminase	-0.211
AAEL014345	conserved hypothetical protein	-0.21
AAEL010227	dolichol-phosphate mannosyltransferase	-0.21
AAEL000469	conserved hypothetical protein	-0.21
AAEL017615	Small subunit ribosomal RNA, 5' domain [Source: RFAM 9.0]	-0.21
AAEL003210	tetraspanin 29fa	-0.209
AAEL000782	conserved hypothetical protein	-0.209
AAEL005868	hypothetical protein	-0.209
AAEL006757	hypothetical protein	-0.209
AAEL017637	U6 spliceosomal RNA [Source: RFAM 9.0]	-0.209
AAEL000752	conserved hypothetical protein	-0.209
AAEL010019	conserved hypothetical protein	-0.208
AAEL001838	conserved hypothetical protein	-0.208
AAEL005872	hypothetical protein	-0.208
AAEL002386	conserved hypothetical protein	-0.207
AAEL010318	polyadenylate-binding protein	-0.207
AAEL017248	Hypothetical protein	-0.207
AAEL001036	ikappab kinase complex-associated protein	-0.206
AAEL002259	hypothetical protein	-0.206
AAEL010813	spidroin 1, putative	-0.206
AAEL004282	protein-(glutamine-N5) methyl transferase, putative	-0.206
AAEL008194	protein phosphatase 2a, regulatory subunit	-0.206
AAEL001389	conserved hypothetical protein	-0.206
AAEL017413	Hypothetical protein	-0.205
AAEL000533	antifreeze protein, putative	-0.205
AAEL002137	transcriptional adaptor 2 (ada2)	-0.205
AAEL015386	dipeptidyl-peptidase	-0.205
AAEL013867	beta-mannosidase	-0.205
AAEL010697	3-ketoacyl-coa thiolase, mitochondrial (beta- ketothiolase) (acetyl-coa acyltransferase) (mitochondrial 3-oxoacyl- coa thiolase)	-0.205
AAEL009455	hypothetical protein	-0.205
AAEL000489	P21-activated kinase, pak	-0.204
AAEL000641	protein disulfide isomerase	-0.204
AAEL016150	tRNA-Tyr	-0.204
AAEL000947	microsomal signal peptidase 23 kd subunit (spc22/23)	-0.203
AAEL017545	hypothetical protein	-0.203
AAEL007639	conserved hypothetical protein	-0.202
AAEL000301	heat shock protein	-0.202
AAEL002431	conserved hypothetical protein	-0.202
AAEL009932	lethal giant larva, putative	-0.202
AAEL007293	camp-dependent protein kinase catalytic subunit	-0.201
AAEL006196	hemomucin	-0.201
AAEL002437	symplekin	-0.2
AAEL006514	sodium-dependent phosphate transporter	-0.199
AAEL006516	vacuolar ATP synthase subunit h	-0.198
AAEL008588	innexin	-0.198
AAEL003746	4-Hydroxybutyrate CoA-transferase, putative	-0.198
AAEL001742	conserved hypothetical protein	-0.198
AAEL005817	60S ribosomal protein L26	-0.198
AAEL006158	histone H3.3	-0.197
AAEL001622	dual specificity mitogen-activated protein kinase kinase MAPKK	-0.197
AAEL010245	chloride channel, putative	-0.197
AAEL003911	conserved hypothetical protein	-0.197
AAEL013877	glucosamine-6-phosphate isomerase	-0.197
AAEL005830	proteasome subunit alpha type	-0.196
AAEL007023	estradiol 17 beta-dehydrogenase	-0.196
AAEL004558	conserved hypothetical protein	-0.195
AAEL011051	porcupine	-0.195
AAEL017022	Hypothetical protein	-0.195
AAEL017122	Hypothetical protein	-0.194
AAEL007082	conserved hypothetical protein	-0.194
AAEL010361	rer1 protein	-0.193
AAEL005414	conserved hypothetical protein	-0.193
AAEL011387	leucinech repeat	-0.193
AAEL009506	40S ribosomal protein S20	-0.193
AAEL013467	conserved hypothetical protein	-0.192
AAEL012439	POSSIBLE ENOYL-CoA HYDRATASE ECHA12 (ENOYL HYDRASE) (UNSATURATED ACYL-CoA HYDRATASE) (CROTONASE), putative	-0.192
AAEL010899	hypothetical protein	-0.192
AAEL008081	excision repair cross-complementing 1 ercc1	-0.192
AAEL007826	cgmp-dependent protein kinase	-0.191
AAEL002174	dolichyl-diphosphooligosaccharide protein glycosyltransferase	-0.191
AAEL011898	1-acyl-sn-glycerol-3-phosphate acyltransferase	-0.191
AAEL001699	adenylate cyclase	-0.191
AAEL016153	tRNA-Tyr	-0.191
AAEL012993	conserved hypothetical protein	-0.191
AAEL017263	heat-shock protein 70 conserve region,	-0.19
AAEL001105	von Hippel-Lindau disease tumor suppressor, putative	-0.189
AAEL006087	conserved hypothetical protein	-0.189
AAEL003675	ubiquinol-cytochrome c reductase iron-sulfur subunit	-0.189
AAEL005400	2-hydroxyacid dehydrogenase	-0.189
AAEL008166	malate dehydrogenase	-0.189
AAEL004368	nucleolar RNA-associated protein	-0.188
AAEL014511	predicted protein	-0.188
AAEL006966	vitellogenin, putative	-0.188
AAEL007891	xtp3-transactivated protein b	-0.187
AAEL010198	conserved hypothetical protein	-0.187
AAEL002813	coupling factor, putative	-0.186
AAEL010070	guanine nucleotide-binding protein beta 5 (g protein beta5)	-0.186
AAEL005405	hypothetical protein	-0.185
AAEL007022	tfiia large subunit	-0.185
AAEL004846	conserved hypothetical protein	-0.185
AAEL007794	defective proboscis extension response, putative	-0.185
AAEL002493	short-chain dehydrogenase	-0.184
AAEL005007	hypothetical protein	-0.184
AAEL011684	conserved hypothetical protein	-0.184
AAEL013614	clathrin heavy chain	-0.183
AAEL010073	metalloendopeptidase	-0.183
AAEL015549	calcineurin b subunit	-0.182
AAEL011751	ccar1	-0.182
AAEL002436	conserved hypothetical protein	-0.182
AAEL017135	cellular component, nuclear chromosome	-0.181
AAEL001913	conserved hypothetical protein	-0.181
AAEL005169	carnitine o-acyltransferase	-0.18
AAEL000922	polyribonucleotide nucleotidyltransferase	-0.18
AAEL002890	conserved hypothetical protein	-0.18
AAEL010546	heat shock factor binding protein, putative	-0.18
AAEL015477	conserved hypothetical protein	-0.18
AAEL010866	serine protease	-0.179
AAEL008803	nice-3	-0.179
AAEL014871	methylenetetrahydrofolate dehydrogenase	-0.178
AAEL015110	dipeptidyl-peptidase	-0.177
AAEL010461	conserved hypothetical protein	-0.176
AAEL011136	arsenical pump-driving atpase	-0.176
AAEL010949	conserved hypothetical protein	-0.176
AAEL010464	glutamate dehydrogenase	-0.176
AAEL013191	conserved hypothetical protein	-0.175
AAEL005863	conserved hypothetical protein	-0.175
AAEL003987	hypothetical protein	-0.174
AAEL001252	rap1 gtpase-gdp dissociation stimulator	-0.174
AAEL004670	conserved hypothetical protein	-0.173
AAEL001703	serine-type enodpeptidase, putative	-0.173
AAEL000274	superoxide dismutase	-0.173
AAEL013071	ribophorin	-0.172
AAEL002503	yippee protein	-0.172
AAEL012503	nuclear transcribed mRNA catabolic process, nonsense-mediated decay, nucleus, cytoplasm, exon-exon junction complex	-0.172
AAEL000549	fibulin 1 and	-0.171
AAEL004052	conserved hypothetical protein	-0.171
AAEL014640	peptidoglycan recognition protein-lc isoform	-0.17
AAEL005025	U1 small nuclear ribonucleoprotein, putative	-0.17
AAEL004546	coatomer beta subunit	-0.17
AAEL007160	ubiquilin 1,2	-0.17
AAEL010693	conserved hypothetical protein	-0.17
AAEL006600	Juvenile hormone-inducible protein, putative	-0.169
AAEL000622	conserved hypothetical protein	-0.169
AAEL005172	hypothetical protein	-0.169
AAEL016293	tRNA-Ala	-0.169
AAEL012896	conserved hypothetical protein	-0.169
AAEL003313	alkaline phosphatase	-0.169
AAEL005368	transcription initiation factor TFIIB	-0.169
AAEL002798	conserved hypothetical protein	-0.168
AAEL007773	conserved hypothetical protein	-0.168
AAEL014722	coilin-interacting nulcear ATPase protein, putative	-0.168
AAEL016379	tRNA-Ala	-0.168
AAEL002090	conserved hypothetical protein	-0.167
AAEL005934	mediator complex, subunit, putative	-0.167
AAEL001029	conserved hypothetical protein	-0.167
AAEL010576	modifier of mdg4	-0.166
AAEL006983	hypothetical protein	-0.166
AAEL017253	Calcium ion binding	-0.165
AAEL012026	translation initiation factor 5C, putative	-0.165
AAEL008153	conserved hypothetical protein	-0.165
AAEL006557	conserved hypothetical protein	-0.165
AAEL014681	conserved hypothetical protein	-0.165
AAEL004175	40S ribosomal protein S17	-0.164
AAEL008582	30S ribosomal protein S2 (prokaryotic and organellar)	-0.164
AAEL000812	conserved hypothetical protein	-0.164
AAEL004727	conserved hypothetical protein	-0.163
AAEL013046	glucose-methanol-choline (gmc) oxidoreductase	-0.163
AAEL009278	conserved hypothetical protein	-0.163
AAEL012276	survival motor neuron protein	-0.163
AAEL001830	geranylgeranyl transferase type i beta subunit	-0.162
AAEL010048	26S proteasome non-atpase regulatory subunit	-0.162
AAEL011498	superoxide dismutase	-0.16
AAEL002411	conserved hypothetical protein	-0.16
AAEL010704	clathrin coat assembly protein ap-1	-0.16
AAEL005270	transferase activty	-0.16
AAEL008258	threonine aspartase	-0.16
AAEL012155	conserved hypothetical protein	-0.159
AAEL006129	conserved hypothetical protein	-0.159
AAEL012146	ubiquitin specific protease	-0.159
AAEL000291	Vacuolar ATP synthase 16 kDa proteolipid subunit	-0.159
AAEL013341	lethal(2)essential for life protein, l2efl	-0.159
AAEL009946	DnaJ subfamily B member 11 precursor, putative	-0.159
AAEL009212	lola	-0.158
AAEL009510	glucosamine-fructose-6-phosphate aminotransferase	-0.158
AAEL011277	apoptosis stimulating of P53	-0.157
AAEL011267	hypothetical protein	-0.157
AAEL002809	down syndrome critical region protein	-0.157
AAEL005173	vacuolar ATP synthase subunit c	-0.157
AAEL012299	protein phosphatase 2c	-0.156
AAEL004113	conserved hypothetical protein	-0.156
AAEL001361	Brahma associated protein 170kD, putative	-0.156
AAEL013369	conserved hypothetical protein	-0.155
AAEL017447	Protein Kinase CK2 complex, protein kinase regulator activity.	-0.154
AAEL004023	Juvenile hormone-inducible protein, putative	-0.153
AAEL011123	mitochondrial chaperone bcs1	-0.153
AAEL013528	peroxiredoxins, prx-1, prx-2, prx-3	-0.152
AAEL017928	U6 spliceosomal RNA [Source: RFAM 9.0]	-0.152
AAEL005976	adenine phosphoribosyltransferase, putative	-0.152
AAEL006918	conserved hypothetical protein	-0.151
AAEL009607	lingerer	-0.151
AAEL011568	conserved hypothetical protein	-0.151
AAEL013980	glutaredoxin, putative	-0.151
AAEL005950	chloride channel protein 2	-0.15
AAEL013899	protease m1 zinc metalloprotease	-0.15
AAEL007715	60S ribosomal protein L21	-0.15
AAEL012472	kinesin light chain 1 and	-0.149
AAEL008329	60S ribosomal protein L24	-0.149
AAEL012621	arginine/serinech splicing factor	-0.149
AAEL007923	eukaryotic translation initiation factor 4 gamma	-0.148
AAEL010819	Vacuolar ATP synthase subunit H	-0.148
AAEL007047	monocarboxylate transporter	-0.148
AAEL003676	myosin I, putative	-0.148
AAEL009026	ubiquitin-conjugating enzyme m	-0.147
AAEL012852	trypsin	-0.147
AAEL012833	endomembrane protein emp70	-0.146
AAEL004045	conserved hypothetical protein	-0.146
AAEL000451	beta1,4 mannosyltransferase	-0.146
AAEL001668	enolase	-0.146
AAEL011468	protein kinase C inhibitor, putative	-0.146
AAEL001581	conserved hypothetical protein	-0.145
AAEL011580	conserved hypothetical protein	-0.145
AAEL004475	arp2/3 complex 21 kd subunit	-0.145
AAEL008594	conserved hypothetical protein	-0.145
AAEL007761	chloride intracellular channel	-0.145
AAEL009422	conserved hypothetical protein	-0.145
AAEL012325	conserved hypothetical protein	-0.145
AAEL005552	succinyl-coa synthetase beta chain	-0.144
AAEL003037	conserved hypothetical protein	-0.144
AAEL007009	conserved hypothetical protein	-0.144
AAEL009808	ATP synthase subunit d	-0.144
AAEL010358	hypothetical protein	-0.144
AAEL005092	n-myristoyl transferase	-0.143
AAEL007196	conserved hypothetical protein	-0.143
AAEL011198	mitochondrial ribosomal protein, L38, putative	-0.143
AAEL010765	conserved hypothetical protein	-0.143
AAEL004141	phosphatidylinositol transfer protein/retinal degeneration b protein	-0.143
AAEL011719	conserved hypothetical protein	-0.142
AAEL004406	conserved hypothetical protein	-0.142
AAEL008410	helix-loop-helix transcription factor	-0.142
AAEL005615	conserved hypothetical protein	-0.142
AAEL013139	gtpase_rho	-0.141
AAEL015064	conserved hypothetical protein	-0.141
AAEL010205	conserved hypothetical protein	-0.141
AAEL017116	Nucleic acid bindin	-0.14
AAEL009994	60S ribosomal protein L4	-0.14
AAEL017543	U4/U6 small nuclear ribonucleoprotein Prp31	-0.14
AAEL012260	wdpeat protein	-0.139
AAEL014183	conserved hypothetical protein	-0.139
AAEL001159	ribonuclease t2	-0.139
AAEL004350	janus A, putative	-0.139
AAEL003275	hypothetical protein	-0.138
AAEL010696	conserved hypothetical protein	-0.138
AAEL017964	Small subunit ribosomal RNA, 5' domain [Source: RFAM 9.0]	-0.138
AAEL002280	ctl2	-0.137
AAEL000143	conserved hypothetical protein	-0.137
AAEL017706	Small subunit ribosomal RNA, 5' domain [Source: RFAM 9.0]	-0.136
AAEL011150	RNA-binding protein precursor, putative	-0.135
AAEL001778	zinc finger protein, putative	-0.135
AAEL007158	nnp-1 protein (novel nuclear protein 1) (nop52)	-0.135
AAEL006135	20 Kd nuclear cap binding protein	-0.135
AAEL007423	conserved hypothetical protein	-0.133
AAEL005432	conserved hypothetical protein	-0.133
AAEL017784	Small subunit ribosomal RNA, 5' domain [Source: RFAM 9.0]	-0.133
AAEL012827	endoplasmin	-0.132
AAEL017915	Small subunit ribosomal RNA, 5' domain [Source: RFAM 9.0]	-0.132
AAEL017891	Small subunit ribosomal RNA, 5' domain [Source: RFAM 9.0]	-0.132
AAEL006205	hypothetical protein	-0.131
AAEL012207	myosin light chain 1, putative	-0.131
AAEL011742	eukaryotic peptide chain release factor subunit	-0.131
AAEL013410	conserved hypothetical protein	-0.131
AAEL005523	Selenoprotein G, putative	-0.13
AAEL002758	conserved hypothetical protein	-0.13
AAEL004448	torsin a	-0.13
AAEL012243	conserved hypothetical protein	-0.128
AAEL001211	COMPASS component SWD2, putative	-0.128
AAEL011089	ribonucleoprotein	-0.128
AAEL009372	conserved hypothetical protein	-0.127
AAEL013342	camp-specific cyclic nucleotide phosphodiesterase	-0.127
AAEL008562	conserved hypothetical protein	-0.127
AAEL003223	hypothetical protein	-0.127
AAEL009601	pyridoxine kinase	-0.126
AAEL014070	vacuolar protein sorting	-0.125
AAEL012731	adenylate kinase 1, putative	-0.125
AAEL017854	Small subunit ribosomal RNA, 5' domain [Source: RFAM 9.0]	-0.125
AAEL017951	Small subunit ribosomal RNA, 5' domain [Source: RFAM 9.0]	-0.125
AAEL013636	translation elongation factor g	-0.125
AAEL013863	phosphatidylinositol-binding clathrin assembly protein	-0.125
AAEL007462	conserved hypothetical protein	-0.125
AAEL008353	ribosomal protein L28, putative	-0.124
AAEL017858	Small subunit ribosomal RNA, 5' domain [Source: RFAM 9.0]	-0.123
AAEL009979	hypothetical protein	-0.123
AAEL001530	hypothetical protein	-0.123
AAEL005165	chaperone protein dnaj	-0.122
AAEL004056	conserved hypothetical protein	-0.122
AAEL008521	conserved hypothetical protein	-0.121
AAEL012585	60S ribosomal protein L7	-0.121
AAEL002304	porphobilinogen synthase	-0.121
AAEL004071	nitrogen fixation protein nifu	-0.121
AAEL017816	Small subunit ribosomal RNA, 5' domain [Source: RFAM 9.0]	-0.121
AAEL002407	DNA repair protein xp-e	-0.12
AAEL002325	conserved hypothetical protein	-0.12
AAEL010505	ribulose-5-phosphate-3-epimerase	-0.119
AAEL003103	ubiquitin-conjugating enzyme E2	-0.118
AAEL006255	conserved hypothetical protein	-0.118
AAEL014294	conserved hypothetical protein	-0.118
AAEL008854	conserved hypothetical protein	-0.117
AAEL001972	TATA box binding protein (TBP)-associated factor, putative	-0.117
AAEL001812	organic anion transporter	-0.116
AAEL002415	pinch	-0.116
AAEL017810	Small subunit ribosomal RNA, 5' domain [Source: RFAM 9.0]	-0.115
AAEL017600	Small subunit ribosomal RNA, 5' domain [Source: RFAM 9.0]	-0.114
AAEL017755	Small subunit ribosomal RNA, 5' domain [Source: RFAM 9.0]	-0.114
AAEL011323	hepatocyte nuclear factor 4-alpha (hnf-4-alpha)	-0.113
AAEL004804	hexaprenyldihydroxybenzoate methyltransferase	-0.113
AAEL012431	AMP dependent ligase	-0.113
AAEL017752	Small subunit ribosomal RNA, 5' domain [Source: RFAM 9.0]	-0.112
AAEL006630	conserved hypothetical protein	-0.112
AAEL004989	RNA-binding protein	-0.111
AAEL006317	short-chain dehydrogenase	-0.111
AAEL004117	ATP-dependent RNA helicase	-0.11
AAEL012029	conserved hypothetical protein	-0.11
AAEL008507	srpk	-0.109
AAEL004503	conserved hypothetical protein	-0.107
AAEL003212	protease m1 zinc metalloprotease	-0.107
AAEL017788	Small subunit ribosomal RNA, 5' domain [Source: RFAM 9.0]	-0.107
AAEL002540	conserved hypothetical protein	-0.107
AAEL003791	conserved hypothetical protein	-0.106
AAEL007334	glial maturation factor	-0.106
AAEL000245	conserved hypothetical protein	-0.106
AAEL002536	E3 ubiquitin-protein ligase nedd-4	-0.106
AAEL002362	conserved hypothetical protein	-0.105
AAEL017880	Small subunit ribosomal RNA, 5' domain [Source: RFAM 9.0]	-0.104
AAEL004379	phosphatidylinositol 4-kinase type-ii	-0.103
AAEL007681	NADH-ubiquinone oxidoreductase flavoprotein 1 (ndufv1)	-0.103
AAEL014057	conserved hypothetical protein	-0.103
AAEL017771	Small subunit ribosomal RNA, 5' domain [Source: RFAM 9.0]	-0.103
AAEL008389	ankyrin repeatch membrane-spanning protein	-0.102
AAEL001898	conserved hypothetical protein	-0.102
AAEL012200	protein kinase C inhibitor, putative	-0.102
AAEL013225	NADH-cytochrome B5 reductase	-0.101
AAEL017652	Small subunit ribosomal RNA, 5' domain [Source: RFAM 9.0]	-0.101
AAEL000454	isocitrate dehydrogenase	-0.1
AAEL017587	Small subunit ribosomal RNA, 5' domain [Source: RFAM 9.0]	-0.1
AAEL008734	conserved hypothetical protein	-0.099
AAEL003204	conserved hypothetical protein	-0.099
AAEL009646	conserved hypothetical protein	-0.099
AAEL010975	paramyosin, long form	-0.098
AAEL017654	Small subunit ribosomal RNA, 5' domain [Source: RFAM 9.0]	-0.098
AAEL017877	Small subunit ribosomal RNA, 5' domain [Source: RFAM 9.0]	-0.098
AAEL017953	Small subunit ribosomal RNA, 5' domain [Source: RFAM 9.0]	-0.097
AAEL006659	apyrase	-0.096
AAEL013497	p15-2b protein, putative	-0.096
AAEL004338	pyruvate dehydrogenase	-0.096
AAEL010002	mitochondrial import inner membrane translocase subunit tim17	-0.096
AAEL006018	merlin/moesin/ezrin/radixin	-0.096
AAEL013853	conserved hypothetical protein	-0.096
AAEL017815	Small subunit ribosomal RNA, 5' domain [Source: RFAM 9.0]	-0.096
AAEL001521	death executioner Bcl-2, putative	-0.095
AAEL017766	Small subunit ribosomal RNA, 5' domain [Source: RFAM 9.0]	-0.094
AAEL017284	Hypothetical protein	-0.092
AAEL012576	pyruvate kinase	-0.092
AAEL010359	ATP-dependent transporter	-0.092
AAEL005081	conserved hypothetical protein	-0.09
AAEL009719	conserved hypothetical protein	-0.09
AAEL008828	carbonic anhydrase	-0.09
AAEL011347	conserved hypothetical protein	-0.09
AAEL017357	Conserved hypothetical protein (HECT domain; C-terminal catalytic domain of a subclass of Ubiquitin-protein ligase (E3))	-0.089
AAEL017780	Small subunit ribosomal RNA, 5' domain [Source: RFAM 9.0]	-0.089
AAEL015532	THO complex, putative	-0.088
AAEL017782	Small subunit ribosomal RNA, 5' domain [Source: RFAM 9.0]	-0.088
AAEL009477	hypothetical protein	-0.086
AAEL007824	ribosomal protein S29, putative	-0.086
AAEL007306	alpha-actinin	-0.086
AAEL017671	Small subunit ribosomal RNA, 5' domain [Source: RFAM 9.0]	-0.086
AAEL014396	protein farnesyltransferase alpha subunit	-0.085
AAEL006952	conserved hypothetical protein	-0.085
AAEL005684	chitinase	-0.084
AAEL000315	pigeon protein (linotte protein)	-0.083
AAEL002155	raslated protein Rab-10, putative	-0.083
AAEL006520	hypothetical protein	-0.083
AAEL002978	leucyl aminopeptidase, putative	-0.082
AAEL006833	succinyl-CoA synthetase small subunit, putative	-0.082
AAEL017686	Small subunit ribosomal RNA, 5' domain [Source: RFAM 9.0]	-0.082
AAEL005694	conserved hypothetical protein	-0.08
AAEL017893	Small subunit ribosomal RNA, 5' domain [Source: RFAM 9.0]	-0.079
AAEL013207	conserved hypothetical protein	-0.078
AAEL012256	lung seven transmembrane receptor	-0.077
AAEL004096	aldo-keto reductase	-0.076
AAEL017944	Small subunit ribosomal RNA, 5' domain [Source: RFAM 9.0]	-0.076
AAEL000222	conserved hypothetical protein	-0.076
AAEL017102	Hypothetical protein	-0.075
AAEL001014	vacuolar protein sorting-associated	-0.075
AAEL013092	cation chloride cotransporter	-0.074
AAEL011157	NADH dehydrogenase, putative	-0.073
AAEL003976	conserved hypothetical protein	-0.072
AAEL017644	Small subunit ribosomal RNA, 5' domain [Source: RFAM 9.0]	-0.071
AAEL017592	Small subunit ribosomal RNA, 5' domain [Source: RFAM 9.0]	-0.069
AAEL005798	ATP synthase subunit beta vacuolar	-0.068
AAEL017721	Small subunit ribosomal RNA, 5' domain [Source: RFAM 9.0]	-0.067
AAEL014492	conserved hypothetical protein	-0.067
AAEL002012	Phosphorylated adaptor for RNA export, putative	-0.066
AAEL003430	conserved hypothetical protein	-0.065
AAEL012973	uracil phosphoribosyltransferase	-0.065
AAEL010258	zinc finger protein	-0.064
AAEL017566	DNA binding, DNA ligase (ATP activity, ATP binding, DNA replication, DNA repair, DNA recombination.	-0.063
AAEL013353	profilin	-0.062
AAEL006566	suppressor of ty	-0.062
AAEL017907	Small subunit ribosomal RNA, 5' domain [Source: RFAM 9.0]	-0.061
AAEL017268	Glucosamniephosphotransferase catalyzes the transfer of GLcNAc-1-P transferase (GTP) catalyzes the transfer of GLcNAc-1-P from UDP-GLcNAc to dolichol-P to form GLcNAc-P-Pcdolichol. The reaction is the first step in the assembly of dolichol-linked oligosac	-0.06
AAEL002170	phosphatidylinositol-phosphatidylcholine transfer protein, putative	-0.059
AAEL001638	conserved hypothetical protein	-0.059
AAEL006869	hypothetical protein	-0.058
AAEL000574	conserved hypothetical protein	-0.055
AAEL008741	importin (ran-binding protein)	-0.055
AAEL006976	conserved hypothetical protein	-0.054
AAEL001601	conserved hypothetical protein	-0.051
AAEL009222	RNA and export factor binding protein 2-I, putative	-0.049
AAEL006236	dtdp-glucose 4-6-dehydratase	-0.046
AAEL011668	conserved hypothetical protein	-0.046
AAEL007777	vacuolar ATP synthase subunit S1	-0.045
AAEL014309	cellular amino acid metabolic process, amino acid binding, carboxyl-or cabamoyltransferase activity	-0.041
AAEL009832	exocyst complex protein exo70	-0.04
AAEL004566	myo inositol monophosphatase	-0.036
AAEL006744	exonuclease nef-sp	-0.036
AAEL003957	conserved hypothetical protein	-0.033
AAEL017845	Small subunit ribosomal RNA, 5' domain [Source: RFAM 9.0]	-0.026
AAEL001852	conserved hypothetical protein	-0.024
AAEL004942	helicase	-0.024
AAEL003125	acyl-coa dehydrogenase	-0.02
AAEL011088	conserved hypothetical protein	-0.019
AAEL006169	cathepsin d	-0.013
AAEL011317	actin	-0.01
AAEL000010	ribosomal protein L36, putative	0.004
AAEL012739	conserved hypothetical protein	0.004
AAEL001800	hsp70 binding protein	0.011
AAEL006879	folate carrier protein	0.016
AAEL002020	hypothetical protein	0.025
AAEL006699	fibrinogen and fibronectin	0.026
AAEL001810	conserved hypothetical protein	0.028
AAEL006625	conserved hypothetical protein	0.028
AAEL010095	conserved hypothetical protein	0.032
AAEL001315	conserved hypothetical protein	0.035
AAEL008723	conserved hypothetical protein	0.037
AAEL000395	retinoid x receptor (rxr)	0.039
AAEL011425	structure-specific recognition protein	0.041
AAEL010244	abrupt protein	0.046
AAEL009151	30S ribosomal protein S8	0.049
AAEL002761	tropomyosin invertebrate	0.054
AAEL012133	conserved hypothetical protein	0.054
AAEL001113	inorganic phosphate cotransporter, putative	0.056
AAEL015594	vacuolar ATP synthase subunit c	0.057
AAEL005038	ubiquitin-conjugating enzyme E2	0.057
AAEL012246	conserved hypothetical protein	0.058
AAEL001273	Sec24B protein, putative	0.058
AAEL003416	sorting nexin	0.059
AAEL009879	conserved hypothetical protein	0.061
AAEL015262	phosphatidylethanolamine-binding protein, putative	0.063
AAEL006863	hypothetical protein	0.066
AAEL011738	conserved hypothetical protein	0.068
AAEL007055	lipase	0.069
AAEL007230	mediator complex, subunit, putative	0.069
AAEL012113	vacuolar ATP synthase proteolipid subunit	0.069
AAEL003055	conserved hypothetical protein	0.069
AAEL012532	tetraspanin 29fb	0.071
AAEL014562	60S ribosomal protein L12	0.071
AAEL009101	eukaryotic translation initiation factor 3f, eif3f	0.072
AAEL001279	merozoite surface protein, putative	0.075
AAEL002160	GTP-binding protein	0.076
AAEL007062	hypothetical protein	0.076
AAEL009183	cytochrome oxidase biogenesis protein (oxa1 mitochondrial)	0.08
AAEL002388	zinc finger protein	0.08
AAEL017508	binding transport, membrane, transmembrane transport	0.083
AAEL014379	adrenodoxin	0.084
AAEL007845	rab5	0.084
AAEL007451	wdpeat protein	0.084
AAEL008315	calponin/transgelin	0.084
AAEL008574	acyl-CoA oxidase	0.086
AAEL009732	rac gtpase	0.086
AAEL017030	Conserved hypothetical protein (RNA recognition motif)	0.086
AAEL001955	conserved hypothetical protein	0.086
AAEL005451	conserved hypothetical protein	0.089
AAEL015182	conserved hypothetical protein	0.089
AAEL009733	hypothetical protein	0.092
AAEL012015	DEAD box ATP-dependent RNA helicase	0.094
AAEL012195	small GTPase, putative	0.096
AAEL007351	conserved hypothetical protein	0.096
AAEL007429	thyroid receptor interacting protein	0.097
AAEL012736	ribosomal protein L15	0.097
AAEL001188	conserved hypothetical protein	0.099
AAEL001998	conserved hypothetical protein	0.099
AAEL003076	glucosyl/glucuronosyl transferases	0.099
AAEL014368	sap18	0.1
AAEL004057	conserved hypothetical protein	0.1
AAEL011302	annexin	0.101
AAEL002639	ribosomal protein L36, putative	0.102
AAEL006342	epoxide hydrolase	0.102
AAEL010146	3-hydroxyacyl-coa dehyrogenase	0.103
AAEL006785	60S ribosomal protein L18a	0.105
AAEL017685	Nuclear RNase P [Source: RFAM 9.0]	0.107
AAEL013068	protein phsophatase-2a	0.107
AAEL011414	high mobility group non-histone protein, putative	0.107
AAEL001048	short-chain dehydrogenase	0.107
AAEL002339	conserved hypothetical protein	0.11
AAEL004308	proteasome subunit alpha type	0.11
AAEL001779	bax inhibitor	0.11
AAEL007066	mitotic checkpoint protein and poly(a)+ RNA export protein	0.111
AAEL008793	conserved hypothetical protein	0.112
AAEL000235	hypothetical protein	0.112
AAEL009362	cationic amino acid transporter	0.114
AAEL012996	rho guanine dissociation factor	0.115
AAEL014957	conserved hypothetical protein	0.115
AAEL017290	Coiled-coil domain-containing protein 72 homolog [Source:UniProt/SWISSPROT;Acc:Q1HRV4]	0.115
AAEL000248	GTP binding protein	0.116
AAEL005928	conserved hypothetical protein	0.116
AAEL007886	hypothetical protein	0.116
AAEL003876	conserved hypothetical protein	0.117
AAEL001307	SEC14, putative	0.118
AAEL002215	conserved hypothetical protein	0.118
AAEL015595	conserved hypothetical protein	0.118
AAEL005085	60S ribosomal protein L30	0.119
AAEL008223	conserved hypothetical protein	0.119
AAEL003928	pdgf/vegf receptor	0.119
AAEL012733	60S ribosomal protein L19	0.119
AAEL003720	leucinech transmembrane protein	0.12
AAEL004563	26S protease regulatory subunit S10b	0.12
AAEL012099	protease m1 zinc metalloprotease	0.121
AAEL017153	Cysteine-type endopeptidase activity, proteolysis, peptidase activity, cysteine type peptidase activity, hydorlase activity	0.122
AAEL013093	valacyclovir hydrolase	0.122
AAEL015524	3-hydroxyacyl-coa dehyrogenase	0.123
AAEL014064	glutaredoxin, putative	0.123
AAEL012179	methylthioadenosine phosphorylase	0.123
AAEL009396	amine oxidase	0.124
AAEL000594	conserved hypothetical protein	0.125
AAEL013233	PIWI	0.126
AAEL013527	conserved hypothetical protein	0.126
AAEL013356	conserved hypothetical protein	0.128
AAEL008263	conserved hypothetical protein	0.129
AAEL007883	fk506-binding protein	0.13
AAEL003130	bcr-associated protein, bap	0.13
AAEL007011	conserved hypothetical protein	0.13
AAEL001032	conserved hypothetical protein	0.13
AAEL002324	conserved hypothetical protein	0.131
AAEL001218	alanyl-tRNA synthetase	0.132
AAEL007988	conserved hypothetical protein	0.132
AAEL010012	GTP-binding protein sar1	0.132
AAEL007065	adpbosylation factor, arf	0.133
AAEL009074	inhibitor of apoptosis 1, diap1	0.133
AAEL013985	DEAD box ATP-dependent RNA helicase	0.134
AAEL014905	hypothetical protein	0.135
AAEL012888	dcapl	0.135
AAEL007541	DNA polymerase delta small subunit	0.135
AAEL017226	Carboxylesterase, Hydrolase activity, hydrolizing o-glycosyl compounds, catalytic activity, metabolic process	0.136
AAEL010112	conserved hypothetical protein	0.137
AAEL010292	conserved hypothetical protein	0.137
AAEL006725	U2 small nuclear ribonucleoprotein, putative	0.138
AAEL002464	vacuolar ATP synthase subunit f	0.138
AAEL008784	serine-type enodpeptidase, putative	0.138
AAEL007687	transmembrane 9 superfamily protein member 4	0.138
AAEL011352	conserved hypothetical protein	0.139
AAEL012121	hypothetical protein	0.14
AAEL008632	abc transporter	0.141
AAEL009059	arp2/3 complex 16 kd subunit (P16-arc)	0.141
AAEL000895	peroxisome biogenesis factor 1 (peroxin-1)	0.141
AAEL012093	leucinech transmembrane protein	0.143
AAEL017503	integral to membrane, intracellular singaling pathway	0.143
AAEL008248	conserved hypothetical protein	0.143
AAEL010895	conserved hypothetical protein	0.143
AAEL012932	conserved hypothetical protein	0.143
AAEL010384	aldehyde oxidase	0.143
AAEL006643	conserved hypothetical protein	0.143
AAEL004148	heat shock protein 70 (hsp70)-interacting protein	0.144
AAEL010295	conserved hypothetical protein	0.144
AAEL013220	conserved hypothetical protein	0.144
AAEL014212	androgen induced inhibitor of proliferation (as3) / pds5	0.145
AAEL006572	troponin C	0.146
AAEL008281	conserved hypothetical protein	0.146
AAEL001126	rest corepressor (corest) protein	0.147
AAEL004083	wdpeat protein	0.147
AAEL017576	ATP biosynthesic process, cation transport, ATPase activity, coupled to transmembrane movement of ions phosphorylative mechanism, membrane	0.148
AAEL007322	phosphatidate phosphatase	0.148
AAEL002521	conserved hypothetical protein	0.148
AAEL014763	tak1 binding protein-1	0.148
AAEL007173	conserved hypothetical protein	0.149
AAEL008363	transcription initiation factor TFIID subunit 12	0.149
AAEL003541	galectin	0.15
AAEL010787	DEAD box ATP-dependent RNA helicase	0.152
AAEL010063	chaperonin	0.153
AAEL011739	MAFF protein, putative	0.154
AAEL002938	skd/vacuolar sorting	0.154
AAEL001112	conserved hypothetical protein	0.155
AAEL004307	n-myc downstream regulated	0.155
AAEL006889	hypothetical protein	0.156
AAEL012746	chaperonin	0.157
AAEL009313	elongation factor -1 beta,delta	0.158
AAEL014528	nuclear protein skip	0.158
AAEL011758	peptidyl-prolyl cis-trans isomerase f, ppif	0.159
AAEL005659	conserved hypothetical protein	0.159
AAEL009387	hexokinase	0.16
AAEL006910	ubiquitination factor E4	0.16
AAEL012175	ATP synthase alpha subunit mitochondrial	0.16
AAEL004691	ring finger	0.16
AAEL013386	vacuolar sorting protein	0.161
AAEL012419	26S proteasome subunit S9	0.161
AAEL011641	transferrin	0.162
AAEL001623	proteasome subunit	0.162
AAEL006362	mitochondrial solute carrier	0.162
AAEL001129	conserved hypothetical protein	0.163
AAEL010465	gpi-anchor transamidase	0.163
AAEL004434	transketolase	0.163
AAEL001264	conserved hypothetical protein	0.163
AAEL000639	n-acetylgalactosaminyltransferase	0.164
AAEL004081	dj-1 protein (park7)	0.165
AAEL009637	cathepsin b	0.166
AAEL003439	caspase-1	0.166
AAEL007390	UDP-glucose 4-epimerase	0.167
AAEL006048	interleukin enhancer binding factor	0.168
AAEL004514	conserved hypothetical protein	0.168
AAEL004409	yellow protein, putative	0.169
AAEL005185	conserved hypothetical protein	0.17
AAEL000996	conserved hypothetical protein	0.17
AAEL015090	heat shock protein	0.171
AAEL009653	40S ribosomal protein S30	0.173
AAEL009857	conserved hypothetical protein	0.173
AAEL005825	translation initiation factor eif-2b beta subunit	0.174
AAEL012291	conserved hypothetical protein	0.174
AAEL007375	pyruvate dehydrogenase	0.175
AAEL009420	cd36 antigen	0.176
AAEL006929	cullin	0.176
AAEL009700	beta lactamase domain	0.176
AAEL005305	conserved hypothetical protein	0.176
AAEL001331	mannose-1-phosphate guanyltransferase	0.177
AAEL008564	low-density lipoprotein receptor (ldl)	0.177
AAEL006141	conserved hypothetical protein	0.177
AAEL010585	spermatogenesis associated factor	0.178
AAEL011873	ubiquitin-conjugating enzyme	0.178
AAEL000295	hypothetical protein	0.178
AAEL002166	leucine rich repeat (in flii) interacting protein	0.179
AAEL004325	ribosomal protein L5	0.179
AAEL014935	cytochrome b5, putative	0.18
AAEL001216	DEAD box ATP-dependent RNA helicase	0.18
AAEL006847	conserved hypothetical protein	0.18
AAEL010416	hypothetical protein	0.18
AAEL017516	Strucutral constituent of ribosome, intracellular, ribosome, translation,	0.181
AAEL010151	cytochrome P450	0.181
AAEL009041	arp2/3 complex 20 kd subunit	0.181
AAEL002328	conserved hypothetical protein	0.181
AAEL015487	zinc finger protein, putative	0.182
AAEL012635	conserved hypothetical protein	0.182
AAEL013533	conserved hypothetical protein	0.183
AAEL000102	conserved hypothetical protein	0.183
AAEL000635	cop9 complex subunit 7a	0.184
AAEL009377	RAS protein, putative	0.184
AAEL002368	conserved hypothetical protein	0.184
AAEL002510	serine hydroxymethyltransferase	0.186
AAEL015061	chaperone binding protein	0.187
AAEL014717	adiponectin receptor	0.188
AAEL005262	conserved hypothetical protein	0.188
AAEL012740	ATPase subunit, putative	0.189
AAEL006294	hypothetical protein	0.189
AAEL012671	conserved hypothetical protein	0.189
AAEL007509	neuroendocrine differentiation factor	0.19
AAEL013538	hepatoma-derived GF, putative	0.191
AAEL002870	dipeptidyl peptidase iii	0.193
AAEL013869	RNA-binding protein	0.194
AAEL000952	binding	0.195
AAEL005238	mck1	0.195
AAEL011962	conserved hypothetical protein	0.196
AAEL007771	60S ribosomal protein L22	0.197
AAEL013430	hypothetical protein	0.197
AAEL004851	hypothetical protein	0.197
AAEL012007	hypothetical protein	0.197
AAEL008692	barrier-to-autointegration factor, putative	0.198
AAEL012227	conserved hypothetical protein	0.198
AAEL014393	lactoylglutathione lyase	0.199
AAEL002774	slender lobes, putative	0.2
AAEL011560	conserved hypothetical protein	0.2
AAEL005651	ethanolamine-phosphate cytidylyltransferase	0.201
AAEL012440	sodium-bile acid cotransporter	0.202
AAEL012271	transcription factor btf3	0.202
AAEL005054	pap-inositol-1,4-phosphatase	0.202
AAEL013536	ubiquitin (ribosomal protein L40)	0.203
AAEL003193	inorganic pyrophosphatase	0.203
AAEL009634	steroid dehydrogenase	0.203
AAEL014058	copper homeostasis protein	0.203
AAEL013089	proteasome subunit alpha type	0.204
AAEL000709	developmental protein cactus	0.205
AAEL017258	possible mucin (binding to pathogens as part of the immune system,	0.205
AAEL017468	hypothetical protein	0.206
AAEL010850	troponin i	0.206
AAEL002158	secreted ferritin G subunit precursor, putative	0.208
AAEL001484	chromosome region maintenance protein 1/exportin	0.209
AAEL004150	fibrinogen and fibronectin	0.21
AAEL000673	conserved hypothetical protein	0.212
AAEL005760	hypothetical protein	0.213
AAEL012632	hypothetical protein	0.213
AAEL013627	conserved hypothetical protein	0.214
AAEL008481	60S ribosomal protein L18	0.217
AAEL001569	conserved hypothetical protein	0.218
AAEL008921	myosin regulatory light chain 2 smooth muscle	0.218
AAEL011518	aspartyl-tRNA synthetase	0.218
AAEL014378	hypothetical protein	0.219
AAEL000177	conserved hypothetical protein	0.22
AAEL000486	chaperonin	0.22
AAEL001673	actin	0.22
AAEL013675	eukaryotic translation initiation factor	0.22
AAEL017096	Nucleotide binding, cellular component, translation elongation factor activity, GTPase activity, translational elongation	0.221
AAEL004059	cystathionine beta-lyase	0.222
AAEL006095	Gelsolin precursor	0.223
AAEL003808	sugar transporter	0.223
AAEL007134	hypothetical protein	0.223
AAEL015007	proteasome subunit alpha type	0.224
AAEL010204	dihydropyrimidine dehydrogenase	0.224
AAEL002784	zinc finger protein	0.224
AAEL004786	conserved hypothetical protein	0.225
AAEL012700	ATP-binding cassette sub-family A member 3, putative	0.226
AAEL003871	proteasome subunit alpha type	0.227
AAEL002678	ras suppressor protein 1, rsu1	0.227
AAEL003161	adenylosuccinate synthetase	0.228
AAEL006011	conserved hypothetical protein	0.228
AAEL002295	leucinech transmembrane protein	0.228
AAEL012943	26S protease regulatory subunit	0.228
AAEL001930	pra1 protein	0.229
AAEL001132	conserved hypothetical protein	0.23
AAEL003503	raslated protein Rab-7	0.23
AAEL017212	hypothetical protein	0.231
AAEL000958	conserved hypothetical protein	0.232
AAEL015577	conserved hypothetical protein	0.233
AAEL005057	hypothetical protein	0.233
AAEL009129	cytochrome P450	0.233
AAEL010017	cytochrome B5 (cytb5)	0.233
AAEL009467	conserved hypothetical protein	0.234
AAEL012778	protease m1 zinc metalloprotease	0.234
AAEL011009	fibrinogen and fibronectin	0.234
AAEL011343	conserved hypothetical protein	0.235
AAEL000234	antigen CD36, putative	0.235
AAEL002267	conserved hypothetical protein	0.236
AAEL007595	conserved hypothetical protein	0.236
AAEL007702	chaperonin	0.237
AAEL003877	ubiquitin	0.237
AAEL003180	prefoldin subunit	0.237
AAEL004372	hypothetical protein	0.238
AAEL014883	dynactin, p27-subunit, putative	0.238
AAEL001642	6-pyruvoyltetrahydropterin synthase, putative	0.239
AAEL008243	conserved hypothetical protein	0.24
AAEL001244	conserved hypothetical protein	0.24
AAEL004798	conserved hypothetical protein (mucin-like protein)	0.242
AAEL008938	hypothetical protein	0.242
AAEL001432	protein disulfide isomerase	0.245
AAEL009764	xaa-pro aminopeptidase	0.245
AAEL009095	hypothetical protein	0.245
AAEL007728	hypothetical protein	0.246
AAEL010168	40S ribosomal protein S2	0.249
AAEL008710	hypothetical protein	0.249
AAEL005937	ATP-binding cassette transporter	0.249
AAEL009351	thioredoxin, putative	0.251
AAEL004733	jun activation domain binding protein	0.252
AAEL001636	nuclear transcription factor, x-box binding 1 (nfx1)	0.253
AAEL002381	conserved hypothetical protein	0.253
AAEL000951	elongation factor 1-beta2	0.255
AAEL017233	Nucleus , cytoplasm, zinc ion binding, keratinization, cell differentiation, intracellular.	0.255
AAEL009185	arginine or creatine kinase	0.256
AAEL008275	conserved hypothetical protein	0.256
AAEL005520	carbonic anhydrase	0.257
AAEL009317	rab11	0.257
AAEL001548	glucosyl/glucuronosyl transferases	0.258
AAEL007713	viral IAP-associated factor, putative	0.258
AAEL010794	prenylated rab acceptor	0.259
AAEL011395	glutaminyl-trna synthetase	0.259
AAEL004421	hypothetical protein	0.26
AAEL001427	short-chain dehydrogenase	0.262
AAEL005545	tetraspanin, putative	0.262
AAEL008430	conserved hypothetical protein	0.262
AAEL013655	conserved hypothetical protein	0.262
AAEL011022	cysteinech protein, putative	0.263
AAEL002860	conserved hypothetical protein	0.263
AAEL013581	valacyclovir hydrolase	0.263
AAEL002597	conserved hypothetical protein	0.264
AAEL004351	casein kinase	0.264
AAEL010777	thioredoxin (TRX), putative	0.264
AAEL009386	hypothetical protein	0.266
AAEL004112	peroxiredoxins, prx-1, prx-2, prx-3	0.266
AAEL005177	adenylate cyclase	0.267
AAEL012476	conserved hypothetical protein	0.267
AAEL003603	transcription factor, putative	0.269
AAEL002347	serine-type enodpeptidase, putative	0.269
AAEL007792	conserved hypothetical protein	0.27
AAEL001715	chaperonin	0.272
AAEL002886	thioredoxin reductase	0.273
AAEL007904	cleavage and polyadenylation specificity factor	0.273
AAEL012135	galectin	0.273
AAEL017061	Cytochrome p450, putative	0.273
AAEL001329	mitochondrial carrier protein	0.274
AAEL007298	conserved hypothetical protein	0.275
AAEL002527	conserved hypothetical protein	0.275
AAEL009845	conserved hypothetical protein	0.276
AAEL002833	cathepsin l	0.276
AAEL001759	40S ribosomal protein S9	0.277
AAEL002495	conserved hypothetical protein (mucin-like protein)	0.277
AAEL012457	alcohol dehydrogenase	0.277
AAEL002296	trifunctional enzyme beta subunit (tp-beta)	0.28
AAEL003109	atlastin	0.281
AAEL006382	trypsin-eta, putative	0.281
AAEL012069	glutathione peroxidase	0.282
AAEL009894	mitotic protein phosphatase 1 regulator, putative	0.282
AAEL008819	hypothetical protein	0.283
AAEL013629	trypsin-alpha, putative	0.286
AAEL008077	conserved hypothetical protein	0.286
AAEL002834	myo-inositol-1 phosphate synthase	0.288
AAEL006727	multisynthetase complex, auxiliary protein, p38, putative	0.288
AAEL004532	glyoxylate/hydroxypyruvate reductase	0.291
AAEL001300	conserved hypothetical protein	0.293
AAEL004830	conserved hypothetical protein	0.293
AAEL008330	hexaprenyldihydroxybenzoate methyltransferase	0.295
AAEL006085	methylenetetrahydrofolate dehydrogenase	0.295
AAEL017302	NADP+-dependent farnesol dehydrogenase 1	0.297
AAEL011271	programmed cell death 6-interacting protein	0.298
AAEL009497	phosphomannomutase	0.299
AAEL001952	28 kDa heat- and acid-stable phosphoprotein (PDGF-associated protein), putative	0.3
AAEL001102	adenosine kinase	0.303
AAEL011415	lysine-specific histone demethylase	0.304
AAEL009367	myelin proteolipid	0.304
AAEL002031	cytochrome P450	0.305
AAEL004501	s-adenosylmethionine synthetase	0.305
AAEL004675	conserved hypothetical protein	0.305
AAEL005822	conserved hypothetical protein	0.307
AAEL017156	DNA binding, DNA-directed RNA polymerase activity, transcription	0.31
AAEL007691	organic anion transporter	0.31
AAEL013710	hypothetical protein (von Willebrand factor (vWF) type A domain)	0.31
AAEL006493	hypothetical protein (putative salivary secreted peptide [Aedes albopictus])	0.311
AAEL007650	chaperonin	0.312
AAEL012807	ubiquitin carboxyl-terminal hydrolase isozyme L3	0.312
AAEL007787	5-aminolevulinic acid synthase	0.312
AAEL009837	hypothetical protein	0.313
AAEL002350	conserved hypothetical protein	0.313
AAEL013373	inwardly rectifying k+ channel, putative	0.315
AAEL004124	Mitochondrial glutamate carrier, putative	0.315
AAEL002748	aspartyl-tRNA synthetase	0.319
AAEL013052	ubiquitin carboxyl-terminal hydrolase isozyme L3	0.32
AAEL003883	conserved hypothetical protein	0.321
AAEL004498	hypothetical protein	0.322
AAEL007114	conserved hypothetical protein	0.323
AAEL005043	ATP-dependent bile acid permease	0.327
AAEL010550	conserved hypothetical protein	0.328
AAEL014689	nadph cytochrome P450	0.329
AAEL003899	sugar transporter	0.329
AAEL010727	glutaminyl-peptide cyclotransferase	0.329
AAEL006144	isopentenyl-diphosphate delta isomerase	0.33
AAEL006946	chaperonin	0.33
AAEL004986	smg-7 (suppressor with morphological effect on genitalia protein 7)	0.332
AAEL003349	nadph cytochrome P450	0.334
AAEL013800	conserved hypothetical protein	0.339
AAEL013407	catalase	0.34
AAEL005728	glycyl-tRNA synthetase	0.342
AAEL013840	conserved hypothetical protein	0.345
AAEL012813	sphingolipid delta 4 desaturase/c-4 hydroxylase protein des2	0.346
AAEL013987	conserved hypothetical protein	0.346
AAEL004758	pupal cuticle protein, putative	0.348
AAEL007640	molybdopterin synthase large subunit, putative	0.349
AAEL012859	conserved hypothetical protein	0.349
AAEL007880	ornithine decarboxylase	0.35
AAEL010479	sugar transporter	0.351
AAEL004182	conserved hypothetical protein	0.354
AAEL008857	deoxyribonuclease I, putative	0.355
AAEL002615	leucinech transmembrane protein	0.358
AAEL006644	hypothetical protein	0.361
AAEL006972	hepatocellular carcinoma-associated antigen	0.363
AAEL012832	cytochrome B561	0.363
AAEL011197	actin	0.363
AAEL009658	alpha,alpha-trehalase	0.365
AAEL007039	peptidoglycan recognition protein sc2	0.368
AAEL004583	conserved hypothetical protein	0.371
AAEL015584	molybdopterin synthase large subunit, putative	0.374
AAEL000271	gamma-glutamyl hydrolase, putative	0.376
AAEL002992	sphingolipid delta 4 desaturase/c-4 hydroxylase protein des2	0.376
AAEL006902	serine-type enodpeptidase, putative	0.377
AAEL011254	hypothetical protein	0.378
AAEL006702	fibrinogen and fibronectin	0.38
AAEL011309	orotidine-5'-phosphate decarboxylase, putative	0.383
AAEL000406	conserved hypothetical protein	0.385
AAEL001528	hypothetical protein	0.388
AAEL008664	conserved hypothetical protein	0.388
AAEL001209	sodium-dependent phosphate transporter	0.39
AAEL009951	dimeric dihydrodiol dehydrogenase	0.391
AAEL004088	aldo-keto reductase	0.392
AAEL003589	transcription factor, putative	0.394
AAEL012836	cytochrome B561	0.394
AAEL001641	deoxyribonuclease I, putative	0.407
AAEL001969	protein serine/threonine kinase, putative	0.409
AAEL009219	predicted protein	0.417
AAEL009651	nascent polypeptide associated complex alpha subunit (nac alpha)	0.42
AAEL007385	ferritin subunit 1, putative	0.422
AAEL000546	carboxylesterase	0.424
AAEL013184	conserved hypothetical protein	0.427
AAEL011711	nascent polypeptide associated complex alpha subunit (nac alpha)	0.434
AAEL005931	6-phosphogluconate dehydrogenase	0.441
AAEL000566	conserved hypothetical protein	0.441
AAEL006793	cytochrome P450	0.451
AAEL005353	conserved hypothetical protein	0.451
AAEL006594	serine-type enodpeptidase, putative	0.452
AAEL014605	cytochrome P450	0.465
AAEL004631	actin	0.465
AAEL002572	myosin regulatory light chain 2 (mlc-2)	0.466
AAEL007547	chloride channel protein	0.481
AAEL010555	sterol regulatory element-binding protein	0.482
AAEL001960	cytochrome P450	0.482
AAEL004067	mitochondrial benzodiazepine receptor, putative	0.499
AAEL006279	hypothetical protein	0.511
AAEL005536	tetraspanin 29fb	0.522
AAEL000647	predicted protein	0.524
AAEL011536	phosphoglucomutase	0.554
AAEL007010	cytochrome P450	0.558
AAEL015447	hypothetical protein	0.563
AAEL000667	alpha-amylase	0.575
AAEL008492	conserved hypothetical protein	0.577
AAEL005543	conserved hypothetical protein	0.58
AAEL003596	hypothetical protein	0.581
AAEL003641	sodium/shloride dependent amino acid transporter	0.591
AAEL014204	6-phosphogluconolactonase	0.592
AAEL001061	glutathione-s-transferase theta, gst	0.594
AAEL012698	ATP-binding cassette sub-family A member 3, putative	0.595
AAEL014246	glucosyl/glucuronosyl transferases	0.595
AAEL006190	conserved hypothetical protein	0.599
AAEL008651	conserved hypothetical protein	0.606
AAEL006577	aspartyl-tRNA synthetase	0.611
AAEL009680	chymotrypsin, putative	0.624
AAEL003483	conserved hypothetical protein	0.64
AAEL007765	serine protease inhibitor 4, serpin-4	0.665
AAEL004369	alpha-glucosidase	0.666
AAEL006425	trypsin	0.685
AAEL011803	prohibitin, putative	0.688
AAEL008105	glutamate cysteine ligase	0.719
AAEL009850	hypothetical protein	0.722
AAEL007387	conserved hypothetical protein	0.735
AAEL007024	cytochrome P450	0.741
AAEL014893	cytochrome P450	0.752
AAEL009131	cytochrome P450	0.761
AAEL012636	cytochrome b5, putative	0.768
AAEL006023	Vanin-like protein 1 precursor, putative	0.776
AAEL008846	cytochrome P450	0.79
AAEL010951	glutamate decarboxylase	0.8
AAEL009198	conserved hypothetical protein	0.809
AAEL004027	glucose dehydrogenase	0.82
AAEL011203	conserved hypothetical protein	0.832
AAEL010537	alpha-amylase	0.846
AAEL003347	CRAL/TRIO domain-containing protein	0.868
AAEL010386	glucosyl/glucuronosyl transferases	0.88
AAEL002263	conserved hypothetical protein	0.901
AAEL005669	conserved hypothetical protein	0.915
AAEL004317	hypothetical protein	0.941
AAEL014608	cytochrome P450	0.951
AAEL014616	cytochrome P450	0.962
AAEL006811	cytochrome P450	0.969
AAEL014609	cytochrome P450	0.989
AAEL014607	cytochrome P450	1.01
AAEL009985	conserved hypothetical protein (14.5 kDa salivary protein [Culex quinquefasciatus])	1.045
AAEL003099	glucosyl/glucuronosyl transferases	1.229
AAEL000044	ornithine decarboxylase	1.7
